# Supplementary material for: Thermotogota diversity and distribution patterns revealed in Auka and JaichMaa ‘ja ‘ag hydrothermal vent fields in the Pescadero Basin, Gulf of California
Source: PeerJ. 2024 Aug 19;12:e17724. doi: 10.7717/peerj.17724 (PMC11340630; doi:10.7717/peerj.17724)
Supplement: Supplemental Information 1 — This section encompasses the results of comprehensive geochemical analyses and 16SrRNA sequencing conducted on sediment cores collected from the Pescadero Basin. The geochemical analyses provide insights into the elemental composition and characteristics of the sediments, while the 16SrRNA sequencing data reveals the microbial diversity within the sampled cores. [file peerj-12-17724-s001.csv]

	sample.id	sample_type	CruiseID	sequence_run	PCR.cycles	Serial_Number	Dive	Core	Type	Location	Site	Surface	Depth	Latitude	Longitude	Horizon	AverageDepth	Sulfide	pH	temp_10cmbsf	temp_15cmbsf	temp_30cmbsf	Fluoride	Acetate	Formate	Chloride	Bromide	Nitrate	Sulfate	Thiosulfate	Lithium..non.quantitative.	Sodium	Ammonium	Potassium	Magnesium	Calcium
1	FK181031-KC40	control	NA	Aug2020	40	Kit control	NA	NA	NA	NA	NA	NA	NA	NA	NA	NA	NA	NA	NA	NA	NA	NA	NA	NA	NA	NA	NA	NA	NA	NA	NA	NA	NA	NA	NA	NA
2	FK181031-KC50	control	NA	Aug2020	50	Kit control	NA	NA	NA	NA	NA	NA	NA	NA	NA	NA	NA	NA	NA	NA	NA	NA	NA	NA	NA	NA	NA	NA	NA	NA	NA	NA	NA	NA	NA	NA
3	FK181031-neg40	control	NA	Aug2020	40	Kit control	NA	NA	NA	NA	NA	NA	NA	NA	NA	NA	NA	NA	NA	NA	NA	NA	NA	NA	NA	NA	NA	NA	NA	NA	NA	NA	NA	NA	NA	NA
4	FK181031-KC1	control	NA	Feb2019	50	Kit control	NA	NA	NA	NA	NA	NA	NA	NA	NA	NA	NA	NA	NA	NA	NA	NA	NA	NA	NA	NA	NA	NA	NA	NA	NA	NA	NA	NA	NA	NA
5	FK181031-KC2	control	NA	Feb2019	50	Kit control	NA	NA	NA	NA	NA	NA	NA	NA	NA	NA	NA	NA	NA	NA	NA	NA	NA	NA	NA	NA	NA	NA	NA	NA	NA	NA	NA	NA	NA	NA
6	FK181031-KC3	control	NA	Feb2019	50	Kit control	NA	NA	NA	NA	NA	NA	NA	NA	NA	NA	NA	NA	NA	NA	NA	NA	NA	NA	NA	NA	NA	NA	NA	NA	NA	NA	NA	NA	NA	NA
7	FK181031-KC4	control	NA	Feb2019	50	Kit control	NA	NA	NA	NA	NA	NA	NA	NA	NA	NA	NA	NA	NA	NA	NA	NA	NA	NA	NA	NA	NA	NA	NA	NA	NA	NA	NA	NA	NA	NA
8	FK181031-KC5	control	NA	Feb2019	50	Kit control	NA	NA	NA	NA	NA	NA	NA	NA	NA	NA	NA	NA	NA	NA	NA	NA	NA	NA	NA	NA	NA	NA	NA	NA	NA	NA	NA	NA	NA	NA
9	FK181031-11731	experiment	Falkor2018	Nov2019	28	11731	S0193	NA	NA	Auka	Matterhorn	blue mat	3656.39	23 57.23208 N	108 51.78253 W	Mat	0	NA	NA	NA	NA	10.99	NA	NA	NA	NA	NA	NA	NA	NA	NA	NA	NA	NA	NA	NA
10	FK181031-11742	experiment	Falkor2018	Nov2019	28	11731	S0193	NA	NA	Auka	Matterhorn	white mat	3652.8	23 57.23016 N	108 51.7797 W	Mat	0	NA	NA	NA	NA	NA	NA	NA	NA	NA	NA	NA	NA	NA	NA	NA	NA	NA	NA	NA
11	FK181031-11743	experiment	Falkor2018	Nov2019	28	11731	S0193	NA	NA	Auka	Matterhorn	red mat	3650.23	23 57.23394 N	108 51.78091 W	Mat	0	NA	NA	NA	NA	NA	NA	NA	NA	NA	NA	NA	NA	NA	NA	NA	NA	NA	NA	NA
12	FK181031-11732	experiment	Falkor2018	Feb2019	28	11732	S0193	PC1	Live	Auka	Matterhorn	Gray mat by snail patch	3657.85	23 57.22692 N	108 51.7723 W	0-3	1.5	NA	NA	NA	NA	10.99	NA	NA	NA	NA	NA	NA	NA	NA	NA	NA	NA	NA	NA	NA
13	FK181031-11735	experiment	Falkor2018	Feb2019	28	11735	S0193	PC1	Live	Auka	Matterhorn	Gray mat by snail patch	3657.85	23 57.22692 N	108 51.7723 W	10-13	11.5	NA	NA	NA	NA	10.99	NA	NA	NA	NA	NA	NA	NA	NA	NA	NA	NA	NA	NA	NA
14	FK181031-11737	experiment	Falkor2018	Feb2019	NA	11737	S0193	PC2	Live	Auka	Matterhorn	Gray mat by snail patch	3657.85	23 57.22692 N	108 51.7723 W	0-3	1.5	4.91	NA	NA	NA	10.99	0.0093	0	0	438.7982	0.8098	0.0376	17.3937	0.322	0.0083	282.0284	2.3238	15.8434	44.2195	12.248
15	FK181031-11738	experiment	Falkor2018	Feb2019	28	11738	S0193	PC2	Live	Auka	Matterhorn	Gray mat by snail patch	3657.85	23 57.22692 N	108 51.7723 W	3-6	4.5	4.36	NA	NA	NA	10.99	0.0224	0	0	496.8764	0.9022	0.0367	15.6938	0.2391	0.014	352.7064	3.8765	19.9567	45.1196	12.714
16	FK181031-11739	experiment	Falkor2018	Feb2019	28	11739	S0193	PC2	Live	Auka	Matterhorn	Gray mat by snail patch	3657.85	23 57.22692 N	108 51.7723 W	6-9	7.5	4.57	6.8	NA	NA	10.99	0.0089	0	3e-04	487.5317	0.8969	0	13.1993	0.4381	0.0173	339.4359	4.635	21.3896	41.8845	13.6984
17	FK181031-11740	experiment	Falkor2018	Feb2019	28	11740	S0193	PC2	Live	Auka	Matterhorn	Gray mat by snail patch	3657.85	23 57.22692 N	108 51.7723 W	9-12	10.5	1.15	7.14	NA	NA	10.99	0	0	5e-04	458.0254	0.8546	0.0411	11.4029	0.2148	0.0175	301.5057	4.5982	20.6715	38.0263	12.3914
18	FK181031-11714	experiment	Falkor2018	Aug2020	32	11714	S0193	PC3	Live	Auka	Diane's vent	blue mat	3656.64	23 57.28961 N	108 51.78176 W	3-6	4.5	NA	NA	NA	NA	NA	NA	NA	NA	NA	NA	NA	NA	NA	NA	NA	NA	NA	NA	NA
19	FK181031-11715	experiment	Falkor2018	Aug2020	32	11715	S0193	PC3	Live	Auka	Diane's vent	blue mat	3656.64	23 57.28961 N	108 51.78176 W	6-9	7.5	NA	NA	NA	NA	NA	NA	NA	NA	NA	NA	NA	NA	NA	NA	NA	NA	NA	NA	NA
20	FK181031-11716	experiment	Falkor2018	Aug2020	40	11716	S0193	PC3	Live	Auka	Diane's vent	blue mat	3656.64	23 57.28961 N	108 51.78176 W	9-12	10.5	NA	NA	NA	NA	NA	NA	NA	NA	NA	NA	NA	NA	NA	NA	NA	NA	NA	NA	NA
21	FK181031-11713	experiment	Falkor2018	Feb2019	28	11713	S0193	PC3	Live	Auka	Diane's vent	blue mat	3656.64	23 57.28961 N	108 51.78176 W	0-3	1.5	NA	NA	NA	NA	NA	NA	NA	NA	NA	NA	NA	NA	NA	NA	NA	NA	NA	NA	NA
22	FK181031-11713mat	experiment	Falkor2018	Nov2019	28	11713	S0193	PC3	NA	Auka	Diane's vent	blue mat	3656.64	23 57.28961 N	108 51.78176 W	Mat	0	NA	NA	NA	NA	NA	NA	NA	NA	NA	NA	NA	NA	NA	NA	NA	NA	NA	NA	NA
23	FK181031-11710	experiment	Falkor2018	Aug2020	36	11710	S0193	PC5	Geochem	Auka	Diane's vent	blue mat	3656.64	23 57.28961 N	108 51.78176 W	9-12	10.5	1.26	7.2	NA	NA	NA	0	0	0	528.5716	0.948	0	6.0995	0.2183	0.0109	385.5727	3.5134	20.6231	41.1848	7.8798
24	FK181031-11711	experiment	Falkor2018	Aug2020	36	11711	S0193	PC5	Geochem	Auka	Diane's vent	blue mat	3656.64	23 57.28961 N	108 51.78176 W	12-15	13.5	0.95	7.3	NA	NA	NA	0	0	0	457.2567	0.726	0	6.168	0.1744	0.0069	328.4432	2.581	15.3455	30.2564	8.153
25	FK181031-11703	experiment	Falkor2018	Feb2019	28	11703	S0193	PC5	Geochem	Auka	Diane's vent	blue mat	3656.64	23 57.28961 N	108 51.78176 W	0-1	0.5	1	7.3	NA	NA	NA	0.011	0.0084	0.0067	496.2718	0.8834	0.0377	16.3847	0.1458	0.0041	365.4783	1.4723	15.4432	48.2874	9.9442
26	FK181031-11704	experiment	Falkor2018	Feb2019	28	11704	S0193	PC5	Geochem	Auka	Diane's vent	blue mat	3656.64	23 57.28961 N	108 51.78176 W	1-2	1.5	3.78	7	NA	NA	NA	0	NA	5e-04	506.1756	0.9117	0.0384	8.85	0.244	0.0082	369.3463	2.6566	18.7816	43.0137	8.8904
27	FK181031-11705	experiment	Falkor2018	Feb2019	28	11705	S0193	PC5	Geochem	Auka	Diane's vent	blue mat	3656.64	23 57.28961 N	108 51.78176 W	2-3	2.5	4.4	NA	NA	NA	NA	0	0	3e-04	514.5122	0.9289	0	7.3256	0.2813	0.0094	376.7202	3.0836	19.5548	42.234	8.999
28	FK181031-11706	experiment	Falkor2018	Feb2019	28	11706	S0193	PC5	Geochem	Auka	Diane's vent	blue mat	3656.64	23 57.28961 N	108 51.78176 W	3-4	3.5	3.25	7	NA	NA	NA	0	0	0	449.938	0.8211	0.0363	6.1904	0.2328	0.0082	303.8469	2.6713	17.4215	35.6576	9.2249
29	FK181031-11707	experiment	Falkor2018	Feb2019	28	11707	S0193	PC5	Geochem	Auka	Diane's vent	blue mat	3656.64	23 57.28961 N	108 51.78176 W	4-5	4.5	3.11	7.1	NA	NA	NA	0	0	0	513.482	0.925	0	7.8928	0.1656	0.0093	377.5113	3.12	19.1705	42.6345	10.004
30	FK181031-11708	experiment	Falkor2018	Feb2019	28	11708	S0193	PC5	Geochem	Auka	Diane's vent	blue mat	3656.64	23 57.28961 N	108 51.78176 W	5-6	5.5	2.1	6.9	NA	NA	NA	0	0	0	460.5657	0.9198	0	7.131	0.2351	0.0097	297.9516	2.5289	19.7086	41.8211	9.0542
31	FK181031-11709	experiment	Falkor2018	Feb2019	28	11709	S0193	PC5	Geochem	Auka	Diane's vent	blue mat	3656.64	23 57.28961 N	108 51.78176 W	6-9	7.5	4.21	6.8	NA	NA	NA	0	0	0	524.2726	0.9514	0	5.9329	0.251	0.0108	386.6279	3.539	20.6987	41.381	7.565
32	FK181031-11721	experiment	Falkor2018	Feb2019	28	11721	S0193	PC7	Geochem	Auka	Diane's vent	peach mat	3656.7	23 57.29105 N	108 51.78176 W	0-1	0.5	0.38	7	NA	NA	NA	0.0678	0.0421	0	553.7947	0.7502	0.7852	31.5193	0	0.0429	467.1487	0.4534	10.8859	50.203	10.775
33	FK181031-11722	experiment	Falkor2018	Feb2019	28	11722	S0193	PC7	Geochem	Auka	Diane's vent	peach mat	3656.7	23 57.29105 N	108 51.78176 W	1-2	1.5	0.25	6.9	NA	NA	NA	0.0816	0.4533	0	600.4674	0.8874	1.3012	29.9358	0	0.0713	487.6223	0.756	13.1275	57.9441	12.8001
34	FK181031-11723	experiment	Falkor2018	Feb2019	28	11723	S0193	PC7	Geochem	Auka	Diane's vent	peach mat	3656.7	23 57.29105 N	108 51.78176 W	2-3	2.5	0.26	7.2	NA	NA	NA	0.0537	0.0253	0	602.336	0.8838	0.9564	24.4984	0.0587	0.1824	487.4183	1.2917	14.0424	53.677	12.2376
35	FK181031-11724	experiment	Falkor2018	Feb2019	28	11724	S0193	PC7	Geochem	Auka	Diane's vent	peach mat	3656.7	23 57.29105 N	108 51.78176 W	3-4	3.5	2.18	NA	NA	NA	NA	0	0	0	612.8478	0.9161	0.304	20.6234	0.221	0.2993	496.4478	1.7577	15.2035	51.5911	12.6308
36	FK181031-11725	experiment	Falkor2018	Feb2019	28	11725	S0193	PC7	Geochem	Auka	Diane's vent	peach mat	3656.7	23 57.29105 N	108 51.78176 W	4-5	4.5	5.45	NA	NA	NA	NA	0	0	0	618.5182	0.9187	0.0789	10.0629	0.2516	0.66	499.3256	2.6146	17.5702	43.7716	12.5911
37	FK181031-11726	experiment	Falkor2018	Feb2019	28	11726	S0193	PC7	Geochem	Auka	Diane's vent	peach mat	3656.7	23 57.29105 N	108 51.78176 W	5-6	5.5	0.9	NA	NA	NA	NA	0	0.0256	0	647.2829	0.9886	0	2.4728	0.457	1.0799	513.3818	3.7169	21.1396	37.9884	9.0988
38	FK181031-11727	experiment	Falkor2018	Feb2019	28	11727	S0193	PC7	Geochem	Auka	Diane's vent	peach mat	3656.7	23 57.29105 N	108 51.78176 W	6-9	7.5	7.82	6.8	NA	NA	NA	0	0	0	640.7627	0.9667	0	6.4045	0.2162	0.8631	514.4884	2.873	19.3661	41.3041	13.15
39	FK181031-11728	experiment	Falkor2018	Feb2019	28	11728	S0193	PC7	Geochem	Auka	Diane's vent	peach mat	3656.7	23 57.29105 N	108 51.78176 W	9-12	10.5	7.64	6.9	NA	NA	NA	0	0	0	642.2033	0.9904	0.3205	1.2631	0.2547	1.1744	513.7325	4.2429	22.2625	37.1396	8.1903
40	FK181031-11729	experiment	Falkor2018	Feb2019	28	11729	S0193	PC7	Geochem	Auka	Diane's vent	peach mat	3656.7	23 57.29105 N	108 51.78176 W	12-15	13.5	7.7	7	NA	NA	NA	0	0.0361	0	649.7421	0.9921	0	1.3403	0.3577	1.1916	518.0998	4.1996	22.5604	37.2565	8.3737
41	FK181031-11730	experiment	Falkor2018	Feb2019	28	11730	S0193	PC7	Geochem	Auka	Diane's vent	peach mat	3656.7	23 57.29105 N	108 51.78176 W	15-18	16.5	2.89	NA	NA	NA	NA	0	0	0	641.7595	0.9848	0	1.5097	0.2884	1.1876	518.933	4.2224	22.7067	37.3546	7.7778
42	FK181031-11772	experiment	Falkor2018	Feb2019	28	11772	S0194	PC0	Geochem	Auka	North of Z vent	peach mat	3685.44	23 57.42174 N	108 51.7309 W	0-1	0.5	0.27	7.9	NA	NA	NA	0.0089	0.0047	0	466.0461	0.8315	0.1967	26.2673	0	8e-04	329.5347	0.8762	12.6581	56.4273	9.2932
43	FK181031-11773	experiment	Falkor2018	Feb2019	28	11773	S0194	PC0	Geochem	Auka	North of Z vent	peach mat	3685.44	23 57.42174 N	108 51.7309 W	1-2	1.5	0.46	NA	NA	NA	NA	0.0147	1.2858	0	477.5228	0.8407	0.673	21.3077	0.0826	0.0016	335.7815	3.1127	14.0804	56.8865	12.13
44	FK181031-11774	experiment	Falkor2018	Feb2019	28	11774	S0194	PC0	Geochem	Auka	North of Z vent	peach mat	3685.44	23 57.42174 N	108 51.7309 W	2-3	2.5	2.95	NA	NA	NA	NA	0.0078	0.0066	0	431.5418	0.7786	0.3065	13.4819	0.2923	0.003	272.8948	2.1942	14.2939	47.888	6.3098
45	FK181031-11775	experiment	Falkor2018	Feb2019	28	11775	S0194	PC0	Geochem	Auka	North of Z vent	peach mat	3685.44	23 57.42174 N	108 51.7309 W	3-4	3.5	10.67	7.3	NA	NA	NA	0.0104	0.2069	7e-04	513.0009	0.9215	0.1197	4.2828	0.6614	0.0119	357.8299	3.8498	19.2783	46.4467	6.7922
46	FK181031-11776	experiment	Falkor2018	Feb2019	28	11776	S0194	PC0	Geochem	Auka	North of Z vent	peach mat	3685.44	23 57.42174 N	108 51.7309 W	4-5	4.5	9.06	NA	NA	NA	NA	0	0	0	520.7532	0.9553	0.049	0.1536	0.3162	0.022	367.4608	5.0597	22.8803	38.3971	10.2897
47	FK181031-11777	experiment	Falkor2018	Feb2019	28	11777	S0194	PC0	Geochem	Auka	North of Z vent	peach mat	3685.44	23 57.42174 N	108 51.7309 W	5-8	6.5	7.97	7.3	NA	NA	NA	0	0	0	526.1477	0.9843	0.0348	0	0.6304	0.0345	365.4619	6.5252	26.0057	30.7198	16.4139
48	FK181031-11778	experiment	Falkor2018	Feb2019	28	11778	S0194	PC0	Geochem	Auka	North of Z vent	peach mat	3685.44	23 57.42174 N	108 51.7309 W	8-11	9.5	11.49	7	NA	NA	NA	0	0	2e-04	546.0474	1.0385	0.0372	0	0.459	0.0517	381.9083	8.5878	30.5377	22.2461	25.5981
49	FK181031-11779	experiment	Falkor2018	Feb2019	28	11779	S0194	PC0	Geochem	Auka	North of Z vent	peach mat	3685.44	23 57.42174 N	108 51.7309 W	11-14	12.5	6.81	7	NA	NA	NA	0	0	0	560.0476	1.0754	0	0	0.2272	0.0636	393.4938	9.7592	33.3946	17.1903	30.1841
50	FK181031-11772mat	experiment	Falkor2018	Nov2019	28	11772	S0194	PC0	NA	Auka	North of Z vent	peach mat	3685.44	23 57.42174 N	108 51.7309 W	Mat	0	NA	NA	NA	NA	NA	NA	NA	NA	NA	NA	NA	NA	NA	NA	NA	NA	NA	NA	NA
51	FK181031-11770	experiment	Falkor2018	Feb2019	28	11770	S0194	PC1	Live	Auka	Diane's vent	thick white mat	3659.14	23 57.27891 N	108 51.7946 W	0-3	1.5	10.22	7.2	NA	54.78	112.2	0	0	0	490.199	0.8719	0.035	10.9612	0.4503	0.0034	345.871	1.4611	13.0217	50.0851	7.4346
52	FK181031-11771	experiment	Falkor2018	Feb2019	28	11771	S0194	PC1	Live	Auka	Diane's vent	thick white mat	3659.14	23 57.27891 N	108 51.7946 W	3-6	4.5	8.45	6.9	NA	54.78	112.2	0	0	0	508.7402	0.9144	0	9.1837	0.2809	0.007	363.8479	2.3595	15.1109	46.8343	7.7006
53	FK181031-11780	experiment	Falkor2018	Feb2019	28	11780	S0194	PC2	Live	Auka	North of Z vent	peach mat	3685.44	23 57.42174 N	108 51.7309 W	0-3	1.5	NA	NA	NA	NA	NA	NA	NA	NA	NA	NA	NA	NA	NA	NA	NA	NA	NA	NA	NA
54	FK181031-11783	experiment	Falkor2018	Feb2019	28	11783	S0194	PC2	Live	Auka	North of Z vent	peach mat	3685.44	23 57.42174 N	108 51.7309 W	9-12	10.5	NA	NA	NA	NA	NA	NA	NA	NA	NA	NA	NA	NA	NA	NA	NA	NA	NA	NA	NA
55	FK181031-11760	experiment	Falkor2018	Feb2019	28	11760	S0194	PC3	Live	Auka	North of Z vent	Blue/white flocky mat	3677.99	23 57.41007 N	108 51.76061 W	0-3	1.5	NA	NA	NA	NA	NA	NA	NA	NA	NA	NA	NA	NA	NA	NA	NA	NA	NA	NA	NA
56	FK181031-11763	experiment	Falkor2018	Feb2019	28	11763	S0194	PC3	Live	Auka	North of Z vent	Blue/white flocky mat	3677.99	23 57.41007 N	108 51.76061 W	9-12	10.5	NA	NA	NA	NA	NA	NA	NA	NA	NA	NA	NA	NA	NA	NA	NA	NA	NA	NA	NA
57	FK181031-11750	experiment	Falkor2018	Aug2020	32	11750	S0194	PC4	Geochem	Auka	North of Z vent	Blue/white flocky mat	3677.99	23 57.41007 N	108 51.76061 W	5-8	6.5	5.22	7.4	NA	NA	NA	0.0799	0.0726	0	643.9838	0.9817	0	10.219	0.7544	1.2315	533.9367	3.333	19.8338	47.5503	13.7019
58	FK181031-11752	experiment	Falkor2018	Aug2020	32	11752	S0194	PC4	Geochem	Auka	North of Z vent	Blue/white flocky mat	3677.99	23 57.41007 N	108 51.76061 W	11-14	12.5	9.88	NA	NA	NA	NA	0.0515	0	0	592.6347	0.9116	0	8.8349	0.3284	1.1902	505.063	3.2083	18.618	45.5676	8.1154
59	FK181031-11745	experiment	Falkor2018	Feb2019	28	11745	S0194	PC4	Geochem	Auka	North of Z vent	Blue/white flocky mat	3677.99	23 57.41007 N	108 51.76061 W	0-1	0.5	4.29	7.1	NA	NA	NA	0.076	0	0	633.2228	0.9361	0	21.2351	0.3735	0.5031	520.0877	1.8261	16.8643	53.0332	12.9922
60	FK181031-11746	experiment	Falkor2018	Feb2019	28	11746	S0194	PC4	Geochem	Auka	North of Z vent	Blue/white flocky mat	3677.99	23 57.41007 N	108 51.76061 W	1-2	1.5	5.89	NA	NA	NA	NA	0.0711	0	0	621.6225	0.9337	0	17.6924	0.5215	0.6817	514.6506	2.3603	18.2605	50.2191	13.1419
61	FK181031-11747	experiment	Falkor2018	Feb2019	28	11747	S0194	PC4	Geochem	Auka	North of Z vent	Blue/white flocky mat	3677.99	23 57.41007 N	108 51.76061 W	2-3	2.5	12.22	7	NA	NA	NA	0.0699	0.0394	0	665.5592	0.9987	0	13.7795	0.5224	1.0436	551.3507	2.9229	20.5254	50.8802	15.2383
62	FK181031-11748	experiment	Falkor2018	Feb2019	28	11748	S0194	PC4	Geochem	Auka	North of Z vent	Blue/white flocky mat	3677.99	23 57.41007 N	108 51.76061 W	3-4	3.5	12.2	6.9	NA	NA	NA	0.0678	0	0	609.7112	0.9267	0	11.1208	0.6622	1.0714	508.356	3.004	19.5171	45.9738	11.5376
63	FK181031-11749	experiment	Falkor2018	Feb2019	28	11749	S0194	PC4	Geochem	Auka	North of Z vent	Blue/white flocky mat	3677.99	23 57.41007 N	108 51.76061 W	4-5	4.5	3.43	NA	NA	NA	NA	0.0992	0.041	0	610.7966	0.9162	0	9.9542	0.4616	1.1056	503.3391	3.1282	19.1112	47.7527	9.3376
64	FK181031-11751	experiment	Falkor2018	Feb2019	28	11751	S0194	PC4	Geochem	Auka	North of Z vent	Blue/white flocky mat	3677.99	23 57.41007 N	108 51.76061 W	8-11	9.5	9.41	7.2	NA	NA	NA	0.0692	0	0	598.1091	0.8989	0	9.524	0.4448	1.1308	497.278	2.9662	18.3496	44.9723	12.0259
65	FK181031-11753	experiment	Falkor2018	Feb2019	28	11753	S0194	PC4	Geochem	Auka	North of Z vent	Blue/white flocky mat	3677.99	23 57.41007 N	108 51.76061 W	14-17	15.5	4.8	NA	NA	NA	NA	0.0601	0	0	600.2768	0.9062	0	9.2418	0.6193	1.1463	499.1113	3.1821	18.2867	44.6916	10.4828
66	FK181031-11745mat	experiment	Falkor2018	Nov2019	28	11745	S0194	PC4	NA	Auka	North of Z vent	Blue/white flocky mat	3677.99	23 57.41007 N	108 51.76061 W	Mat	0	NA	NA	NA	NA	NA	NA	NA	NA	NA	NA	NA	NA	NA	NA	NA	NA	NA	NA	NA
67	FK181031-11835	experiment	Falkor2018	Aug2020	32	11835	S0196	PC1	Live	Auka	South of Z vent	hot mat	3687.52	23 57.36971 N	108 51.71488 W	3-6	4.5	NA	NA	NA	NA	NA	NA	NA	NA	NA	NA	NA	NA	NA	NA	NA	NA	NA	NA	NA
68	FK181031-11836	experiment	Falkor2018	Aug2020	32	11836	S0196	PC1	Live	Auka	South of Z vent	hot mat	3687.52	23 57.36971 N	108 51.71488 W	6-9	7.5	NA	NA	NA	NA	NA	NA	NA	NA	NA	NA	NA	NA	NA	NA	NA	NA	NA	NA	NA
69	FK181031-11837	experiment	Falkor2018	Aug2020	32	11837	S0196	PC1	Live	Auka	South of Z vent	hot mat	3687.52	23 57.36971 N	108 51.71488 W	9-12	10.5	NA	NA	NA	NA	NA	NA	NA	NA	NA	NA	NA	NA	NA	NA	NA	NA	NA	NA	NA
70	FK181031-11838	experiment	Falkor2018	Aug2020	40	11838	S0196	PC1	Live	Auka	South of Z vent	hot mat	3687.52	23 57.36971 N	108 51.71488 W	12-15	13.5	NA	NA	NA	NA	NA	NA	NA	NA	NA	NA	NA	NA	NA	NA	NA	NA	NA	NA	NA
71	FK181031-11834	experiment	Falkor2018	Feb2019	28	11834	S0196	PC1	Live	Auka	South of Z vent	hot mat	3687.52	23 57.36971 N	108 51.71488 W	0-3	1.5	NA	NA	NA	NA	NA	NA	NA	NA	NA	NA	NA	NA	NA	NA	NA	NA	NA	NA	NA
72	FK181031-11834mat	experiment	Falkor2018	Nov2019	28	11834	S0196	PC1	NA	Auka	South of Z vent	hot mat	3687.52	23 57.36971 N	108 51.71488 W	Mat	0	NA	NA	NA	NA	NA	NA	NA	NA	NA	NA	NA	NA	NA	NA	NA	NA	NA	NA	NA
73	FK181031-11854	experiment	Falkor2018	Dec2018	28	11854	S0196	PC3	Live	Auka	South of Z vent	oily fried egg mat - ash grey	3687.68	23 57.37023 N	108 51.715 W	0-3	1.5	NA	NA	NA	NA	NA	NA	NA	NA	NA	NA	NA	NA	NA	NA	NA	NA	NA	NA	NA
74	FK181031-11857	experiment	Falkor2018	Dec2018	NA	11857	S0196	PC3	Live	Auka	South of Z vent	oily fried egg mat - ash grey	3687.68	23 57.37023 N	108 51.715 W	9-12	10.5	NA	NA	NA	NA	NA	NA	NA	NA	NA	NA	NA	NA	NA	NA	NA	NA	NA	NA	NA
75	FK181031-11851	experiment	Falkor2018	Aug2020	40	11848	S0196	PC5	Geochem	Auka	South of Z vent	oily fried egg mat - white	3687.68	23 57 37005 N	108 51.71369 W	11-14	12.5	0.1	NA	NA	50	93	0.0376	0	0	569.5708	1.1006	0	4.6137	0.0691	0.0775	402.3601	10.3447	31.4005	15.7879	38.7219
76	FK181031-11852	experiment	Falkor2018	Aug2020	36	11848	S0196	PC5	Geochem	Auka	South of Z vent	oily fried egg mat - white	3687.68	23 57 37005 N	108 51.71369 W	14-17	15.5	0.1	6.3	NA	50	93	0.0368	0	0	559.7616	1.0852	0	4.2575	0.0766	0.0801	389.5612	10.8905	32.9213	12.0873	40.1973
77	FK181031-11849	experiment	Falkor2018	Aug2020	32	11848	S0196	PC5	Geochem	Auka	South of Z vent	oily fried egg mat - white	3687.68	23 57 37005 N	108 51.71369 W	5-8	6.5	0.68	5.9	NA	50	93	0.0343	0	0	532.2857	0.9851	0	16.6435	0.1079	0.0357	374.3058	7.6707	25.4409	34.1424	24.9329
78	FK181031-11850	experiment	Falkor2018	Aug2020	36	11848	S0196	PC5	Geochem	Auka	South of Z vent	oily fried egg mat - white	3687.68	23 57 37005 N	108 51.71369 W	8-11	9.5	0.12	6.3	NA	50	93	0.0358	0	0	562.4526	1.0722	0	7.1874	0.0699	0.0697	395.1423	10.7032	31.7542	18.0026	34.4982
79	FK181031-11844	experiment	Falkor2018	Feb2019	28	11844	S0196	PC5	Geochem	Auka	South of Z vent	oily fried egg mat - white	3687.68	23 57 37005 N	108 51.71369 W	0-1	0.5	0.14	6.3	NA	50	93	0.0336	0	0	516.6425	0.9546	0	18.3673	0.07	0.0271	362.8919	5.9716	23.3734	39.1882	20.7211
80	FK181031-11845	experiment	Falkor2018	Feb2019	28	11845	S0196	PC5	Geochem	Auka	South of Z vent	oily fried egg mat - white	3687.68	23 57 37005 N	108 51.71369 W	1-2	1.5	0.07	6.8	NA	50	93	0.0397	0	0	513.454	0.9439	0	17.7482	0.0545	0.0281	360.2369	6.2443	23.8366	38.3399	20.9168
81	FK181031-11846	experiment	Falkor2018	Feb2019	28	11846	S0196	PC5	Geochem	Auka	South of Z vent	oily fried egg mat - white	3687.68	23 57 37005 N	108 51.71369 W	2-3	2.5	0.51	6.1	NA	50	93	0.0319	0	0	523.3133	0.9722	0	15.67	0.0997	0.0366	364.7588	7.4995	25.2189	33.178	24.454
82	FK181031-11847	experiment	Falkor2018	Feb2019	28	11847	S0196	PC5	Geochem	Auka	South of Z vent	oily fried egg mat - white	3687.68	23 57 37005 N	108 51.71369 W	3-4	3.5	0.17	6.4	NA	50	93	0.0557	0	0	537.7533	0.997	0	15.1088	0.0721	0.0411	381.1194	7.9596	26.0799	32.1619	25.882
83	FK181031-11848	experiment	Falkor2018	Feb2019	28	11848	S0196	PC5	Geochem	Auka	South of Z vent	oily fried egg mat - white	3687.68	23 57 37005 N	108 51.71369 W	4-5	4.5	0.08	6.5	NA	50	93	0.0508	0	0	541.3919	0.9958	0	17.8545	0.0656	0.0329	386.9971	6.9597	24.4223	37.9314	23.3455
84	FK181031-11811	experiment	Falkor2018	Feb2019	28	11811	S0196	PC6	Geochem	Auka	South of Z vent	grey mat outside oily fried egg mat	3687.76	23 57.37072 N	108 51.71493 W	0-1	0.5	1.26	6.2	NA	19	22.6	0.0365	0	0	485.4311	0.8835	0	20.5577	0.1266	0.0168	338.7361	3.6546	18.2226	42.7971	19.1111
85	FK181031-11812	experiment	Falkor2018	Feb2019	28	11812	S0196	PC6	Geochem	Auka	South of Z vent	grey mat outside oily fried egg mat	3687.76	23 57.37072 N	108 51.71493 W	1-2	1.5	2.16	6.1	NA	19	22.6	0.044	0	0	499.4868	0.9134	0	18.7972	0.0807	0.0232	350.164	4.5173	20.4837	38.7628	19.8198
86	FK181031-11813	experiment	Falkor2018	Feb2019	28	11813	S0196	PC6	Geochem	Auka	South of Z vent	grey mat outside oily fried egg mat	3687.76	23 57.37072 N	108 51.71493 W	2-3	2.5	2.01	5.9	NA	19	22.6	0.0381	0	0	507.5901	0.9421	0	14.4674	0.137	0.0358	350.8377	6.5867	24.7877	31.129	23.3316
87	FK181031-11814	experiment	Falkor2018	Feb2019	28	11814	S0196	PC6	Geochem	Auka	South of Z vent	grey mat outside oily fried egg mat	3687.76	23 57.37072 N	108 51.71493 W	3-4	3.5	1.3	5.9	NA	19	22.6	0.0368	0	0	557.358	1.0787	0	5.9476	0.0985	0.0754	386.4676	12.3082	37.6058	14.5281	34.1253
88	FK181031-11815	experiment	Falkor2018	Feb2019	28	11815	S0196	PC6	Geochem	Auka	South of Z vent	grey mat outside oily fried egg mat	3687.76	23 57.37072 N	108 51.71493 W	4-5	4.5	0.68	5.9	NA	19	22.6	0.0198	0.0091	0	571.4095	1.1333	0	2.7237	0.0776	0.0936	396.8836	14.3784	41.9749	8.9332	37.2209
89	FK181031-11816	experiment	Falkor2018	Feb2019	28	11816	S0196	PC6	Geochem	Auka	South of Z vent	grey mat outside oily fried egg mat	3687.76	23 57.37072 N	108 51.71493 W	5-8	6.5	0.76	5.6	NA	19	22.6	0.0116	0.0095	0	589.4229	1.1675	0	2.8808	0.1286	0.0976	415.7654	14.7845	41.794	8.3101	39.705
90	FK181031-11817	experiment	Falkor2018	Feb2019	28	11817	S0196	PC6	Geochem	Auka	South of Z vent	grey mat outside oily fried egg mat	3687.76	23 57.37072 N	108 51.71493 W	8-11	9.5	0.03	6.5	NA	19	22.6	0.0293	0.0237	0	604.0621	1.2052	0	0.7051	0.0699	0.1092	420.199	15.6545	43.7445	4.2604	43.3675
91	FK181031-11818	experiment	Falkor2018	Feb2019	28	11818	S0196	PC6	Geochem	Auka	South of Z vent	grey mat outside oily fried egg mat	3687.76	23 57.37072 N	108 51.71493 W	11-14	12.5	0.01	6.6	NA	19	22.6	0.0391	0.0667	0	602.2491	1.2021	0	2.0148	0.0557	0.1038	421.5538	15.0011	42.1369	6.5312	42.9895
92	FK181031-11805	experiment	Falkor2018	Aug2020	32	11805	S0196	PC7	Geochem	Auka	South of Z vent	oily fried egg mat - yellow	3687.33	23 57.37 N	108 51.71424 W	3-4	3.5	0.01	6.6	NA	103	128	0.0939	0.5904	0	601.3213	0.9325	0	16.6746	0.0677	3.3578	504.3555	8.2054	25.6061	30.9389	29.5479
93	FK181031-11806	experiment	Falkor2018	Aug2020	32	11806	S0196	PC7	Geochem	Auka	South of Z vent	oily fried egg mat - yellow	3687.33	23 57.37 N	108 51.71424 W	4-5	4.5	0.01	7.1	NA	103	128	0.1695	0	0	684.9735	1.0778	0	16.5647	0.0602	4.5908	567.4035	8.8889	29.4489	29.855	37.742
94	FK181031-11807	experiment	Falkor2018	Aug2020	36	11807	S0196	PC7	Geochem	Auka	South of Z vent	oily fried egg mat - yellow	3687.33	23 57.37 N	108 51.71424 W	5-8	6.5	NA	NA	NA	103	128	0.015	0	0.0023	560.5496	1.0776	0	7.2474	0.0704	0.0732	393.8184	10.2224	30.0817	16.6325	36.442
95	FK181031-11808	experiment	Falkor2018	Aug2020	36	11808	S0196	PC7	Geochem	Auka	South of Z vent	oily fried egg mat - yellow	3687.33	23 57.37 N	108 51.71424 W	8-11	9.5	0.04	7	NA	103	128	0.0319	0	0.0031	580.5943	1.1303	0.0335	4.0505	0.0791	0.0889	411.1952	11.1329	32.2719	10.7334	41.8531
96	FK181031-11809	experiment	Falkor2018	Aug2020	40	11809	S0196	PC7	Geochem	Auka	South of Z vent	oily fried egg mat - yellow	3687.33	23 57.37 N	108 51.71424 W	11-14	12.5	NA	NA	NA	103	128	0.0572	0.0081	0.0051	553.8092	1.1152	0.038	1.1016	0.0755	0.1008	362.4073	11.7773	33.9133	2.2881	47.2368
97	FK181031-11810	experiment	Falkor2018	Aug2020	40	11810	S0196	PC7	Geochem	Auka	South of Z vent	oily fried egg mat - yellow	3687.33	23 57.37 N	108 51.71424 W	14-17	15.5	0.01	NA	NA	103	128	0.0472	0.0114	0.0055	606.8547	1.2097	0	0.4202	0.0866	0.1119	417.4938	12.5022	36.3592	1.0838	52.5137
98	FK181031-11802	experiment	Falkor2018	Feb2019	28	11802	S0196	PC7	Geochem	Auka	South of Z vent	oily fried egg mat - yellow	3687.33	23 57.37 N	108 51.71424 W	0-1	0.5	0.01	6.1	NA	103	128	0.1046	0	0	602.0451	0.9212	0	21.0565	0	2.0985	499.5854	5.6337	21.7806	40.5307	23.4883
99	FK181031-11803	experiment	Falkor2018	Feb2019	28	11803	S0196	PC7	Geochem	Auka	South of Z vent	oily fried egg mat - yellow	3687.33	23 57.37 N	108 51.71424 W	1-2	1.5	0.01	NA	NA	103	128	0.1028	0	0	608.4932	0.9565	0	14.4136	0.0614	3.9238	487.4446	8.4312	26.7336	26.1534	31.418
100	FK181031-11804	experiment	Falkor2018	Feb2019	28	11804	S0196	PC7	Geochem	Auka	South of Z vent	oily fried egg mat - yellow	3687.33	23 57.37 N	108 51.71424 W	2-3	2.5	0.01	6.7	NA	103	128	0.147	0	0	629.2027	1.0136	0	15.9546	0.0592	3.8162	518.8942	8.163	27.5849	31.6062	30.474
101	FK181031-11800	experiment	Falkor2018	Nov2019	28	11800	S0196	PC7	NA	Auka	South of Z vent	oily fried egg mat - yellow	3687.33	23 57.37 N	108 51.71424 W	Mat	0	NA	NA	NA	NA	NA	NA	NA	NA	NA	NA	NA	NA	NA	NA	NA	NA	NA	NA	NA
102	FK181031-11840	experiment	Falkor2018	Aug2020	32	11840	S0196	PC8	Live	Auka	South of Z vent	oily fried egg mat - white	3687.46	23 57.3706 N	108 51.71501 W	3-6	4.5	NA	NA	NA	50	93	NA	NA	NA	NA	NA	NA	NA	NA	NA	NA	NA	NA	NA	NA
103	FK181031-11841	experiment	Falkor2018	Aug2020	32	11841	S0196	PC8	Live	Auka	South of Z vent	oily fried egg mat - white	3687.46	23 57.3706 N	108 51.71501 W	6-9	7.5	NA	NA	NA	50	93	NA	NA	NA	NA	NA	NA	NA	NA	NA	NA	NA	NA	NA	NA
104	FK181031-11842	experiment	Falkor2018	Aug2020	32	11842	S0196	PC8	Live	Auka	South of Z vent	oily fried egg mat - white	3687.46	23 57.3706 N	108 51.71501 W	9-12	10.5	NA	NA	NA	50	93	NA	NA	NA	NA	NA	NA	NA	NA	NA	NA	NA	NA	NA	NA
105	FK181031-11843	experiment	Falkor2018	Aug2020	32	11843	S0196	PC8	Live	Auka	South of Z vent	oily fried egg mat - white	3687.46	23 57.3706 N	108 51.71501 W	12-15	13.5	NA	NA	NA	50	93	NA	NA	NA	NA	NA	NA	NA	NA	NA	NA	NA	NA	NA	NA
106	FK181031-11839	experiment	Falkor2018	Feb2019	28	11839	S0196	PC8	Live	Auka	South of Z vent	oily fried egg mat - white	3687.46	23 57.3706 N	108 51.71501 W	0-3	1.5	NA	NA	NA	50	93	NA	NA	NA	NA	NA	NA	NA	NA	NA	NA	NA	NA	NA	NA
107	FK181031-11948	experiment	Falkor2018	Nov2019	28	11948	S0198	NA	NA	Auka	South of Z vent	temp logger biofilm	3666.17	23 57.39595 N	108 51.70841 W	Mat	0	NA	NA	NA	NA	NA	NA	NA	NA	NA	NA	NA	NA	NA	NA	NA	NA	NA	NA	NA
108	FK181031-11933	experiment	Falkor2018	Aug2020	32	11933	S0198	PC1	Geochem	Auka	South of Z vent	brown clam mud	3690.21	23 57.37079 N	108 51.70725 W	17-20	18.5	0.01	NA	NA	21.4	24.9	NA	NA	NA	NA	NA	NA	NA	NA	NA	NA	NA	NA	NA	NA
109	FK181031-11924	experiment	Falkor2018	Feb2019	28	11924	S0198	PC1	Geochem	Auka	South of Z vent	brown clam mud	3690.21	23 57.37079 N	108 51.70725 W	0-1	0.5	0.01	7.1	NA	21.4	24.9	0.0272	0	0	454.8247	0.8024	0.0631	27.5358	0	0	323.6308	0.1385	11.5101	56.9682	10.2746
110	FK181031-11925	experiment	Falkor2018	Feb2019	28	11925	S0198	PC1	Geochem	Auka	South of Z vent	brown clam mud	3690.21	23 57.37079 N	108 51.70725 W	1-2	1.5	NA	NA	NA	21.4	24.9	NA	NA	NA	NA	NA	NA	NA	NA	NA	NA	NA	NA	NA	NA
111	FK181031-11926	experiment	Falkor2018	Feb2019	28	11926	S0198	PC1	Geochem	Auka	South of Z vent	brown clam mud	3690.21	23 57.37079 N	108 51.70725 W	2-3	2.5	0.01	NA	NA	21.4	24.9	0.0209	0	0	476.8858	0.835	0.0388	28.0975	0.0287	0	346.4413	0.1352	11.9976	58.907	10.6381
112	FK181031-11927	experiment	Falkor2018	Feb2019	28	11927	S0198	PC1	Geochem	Auka	South of Z vent	brown clam mud	3690.21	23 57.37079 N	108 51.70725 W	3-4	3.5	NA	NA	NA	21.4	24.9	NA	NA	NA	NA	NA	NA	NA	NA	NA	NA	NA	NA	NA	NA
113	FK181031-11928	experiment	Falkor2018	Feb2019	28	11928	S0198	PC1	Geochem	Auka	South of Z vent	brown clam mud	3690.21	23 57.37079 N	108 51.70725 W	4-5	4.5	NA	NA	NA	21.4	24.9	NA	NA	NA	NA	NA	NA	NA	NA	NA	NA	NA	NA	NA	NA
114	FK181031-11929	experiment	Falkor2018	Feb2019	28	11929	S0198	PC1	Geochem	Auka	South of Z vent	brown clam mud	3690.21	23 57.37079 N	108 51.70725 W	5-8	6.5	0.18	6.9	NA	21.4	24.9	0.027	0	0	484.5762	0.8488	0	25.2228	0.1	0.0029	347.8334	1.1413	12.7679	56.654	11.0045
115	FK181031-11930	experiment	Falkor2018	Feb2019	28	11930	S0198	PC1	Geochem	Auka	South of Z vent	brown clam mud	3690.21	23 57.37079 N	108 51.70725 W	8-11	9.5	0.15	NA	NA	21.4	24.9	0.0476	0	2e-04	498.133	0.8988	0	19.6511	0.1188	0.0122	358.8363	2.9649	14.9097	49.9752	12.7733
116	FK181031-11931	experiment	Falkor2018	Feb2019	28	11931	S0198	PC1	Geochem	Auka	South of Z vent	brown clam mud	3690.21	23 57.37079 N	108 51.70725 W	11-14	12.5	0.14	NA	NA	21.4	24.9	0.0523	0	0	522.9537	0.9361	0.0379	19.0417	0.0971	0.0153	386.9358	3.2898	15.808	50.4854	13.6592
117	FK181031-11932	experiment	Falkor2018	Feb2019	28	11932	S0198	PC1	Geochem	Auka	South of Z vent	brown clam mud	3690.21	23 57.37079 N	108 51.70725 W	14-17	15.5	0.16	7.1	NA	21.4	24.9	0.0768	0	0	513.558	0.9327	0	16.6994	0.1298	0.0187	376.3864	4.0264	16.1926	47.7039	16.4922
118	FK181031-11922	experiment	Falkor2018	Aug2020	32	11922	S0198	PC3	Geochem	Auka	South of Z vent	oily peach mat	3689.98	23 57.37054 N	108 51.70713 W	14-17	15.5	0.65	7.2	NA	NA	NA	0.1589	0.1104	0	646.8569	1.0529	0	0.4352	0.2557	5.3928	544.3397	10.0888	30.3125	22.7952	30.1865
119	FK181031-11914	experiment	Falkor2018	Feb2019	28	11914	S0198	PC3	Geochem	Auka	South of Z vent	oily peach mat	3689.98	23 57.37054 N	108 51.70713 W	0-1	0.5	0.52	7.1	NA	NA	NA	0.1161	0	0	564.4983	0.8462	0.4713	17.492	0.2231	0.6015	487.6034	2.0036	15.4483	50.6721	13.8865
120	FK181031-11915	experiment	Falkor2018	Feb2019	28	11915	S0198	PC3	Geochem	Auka	South of Z vent	oily peach mat	3689.98	23 57.37054 N	108 51.70713 W	1-2	1.5	NA	NA	NA	NA	NA	NA	NA	NA	NA	NA	NA	NA	NA	NA	NA	NA	NA	NA	NA
121	FK181031-11916	experiment	Falkor2018	Feb2019	28	11916	S0198	PC3	Geochem	Auka	South of Z vent	oily peach mat	3689.98	23 57.37054 N	108 51.70713 W	2-3	2.5	0.89	7.3	NA	NA	NA	0.1076	0	0	579.9847	0.8931	0	10.4409	0.4739	1.2364	497.0246	3.4538	18.3519	45.9755	17.6427
122	FK181031-11917	experiment	Falkor2018	Feb2019	28	11917	S0198	PC3	Geochem	Auka	South of Z vent	oily peach mat	3689.98	23 57.37054 N	108 51.70713 W	3-4	3.5	NA	NA	NA	NA	NA	NA	NA	NA	NA	NA	NA	NA	NA	NA	NA	NA	NA	NA	NA
123	FK181031-11918	experiment	Falkor2018	Feb2019	28	11918	S0198	PC3	Geochem	Auka	South of Z vent	oily peach mat	3689.98	23 57.37054 N	108 51.70713 W	4-5	4.5	NA	NA	NA	NA	NA	NA	NA	NA	NA	NA	NA	NA	NA	NA	NA	NA	NA	NA	NA
124	FK181031-11919	experiment	Falkor2018	Feb2019	28	11919	S0198	PC3	Geochem	Auka	South of Z vent	oily peach mat	3689.98	23 57.37054 N	108 51.70713 W	5-8	6.5	2.19	7	NA	NA	NA	0.1039	0	0	621.6414	1.0058	0	0.8933	0.4108	3.0611	518.3648	6.5773	24.0115	34.6274	23.8876
125	FK181031-11920	experiment	Falkor2018	Feb2019	28	11920	S0198	PC3	Geochem	Auka	South of Z vent	oily peach mat	3689.98	23 57.37054 N	108 51.70713 W	8-11	9.5	0.68	7.4	NA	NA	NA	0.1435	0.9923	0	632.3789	1.0054	0	1.5704	0.4747	2.6777	519.4754	7.0172	23.3028	39.8369	19.8004
126	FK181031-11921	experiment	Falkor2018	Feb2019	28	11921	S0198	PC3	Geochem	Auka	South of Z vent	oily peach mat	3689.98	23 57.37054 N	108 51.70713 W	11-14	12.5	0.61	7	NA	NA	NA	0.1126	0	0	643.8131	1.0401	0	0.1179	0.2463	4.2845	531.6222	8.6128	27.3162	29.5539	25.1283
127	FK181031-11923	experiment	Falkor2018	Feb2019	28	11923	S0198	PC3	Geochem	Auka	South of Z vent	oily peach mat	3689.98	23 57.37054 N	108 51.70713 W	17-20	18.5	0.46	6.8	NA	NA	NA	0.1386	0	0	664.9956	1.102	0	0.3722	0.2259	5.7497	539.9939	10.3232	30.329	19.743	31.8614
128	FK181031-11934	experiment	Falkor2018	Feb2019	28	11934	S0198	PC5	Geochem	Auka	South of Z vent	brown clam mud	3690.05	23 57.37097 N	108 51.70713 W	0-1	0.5	0.01	7.4	NA	21.4	24.9	0.0147	0	0	478.9177	0.8406	0.0426	27.6669	0	0	345.4034	0.2612	11.823	57.4314	10.5724
129	FK181031-11935	experiment	Falkor2018	Feb2019	28	11935	S0198	PC5	Geochem	Auka	South of Z vent	brown clam mud	3690.05	23 57.37097 N	108 51.70713 W	1-2	1.5	NA	NA	NA	21.4	24.9	NA	NA	NA	NA	NA	NA	NA	NA	NA	NA	NA	NA	NA	NA
130	FK181031-11936	experiment	Falkor2018	Feb2019	28	11936	S0198	PC5	Geochem	Auka	South of Z vent	brown clam mud	3690.05	23 57.37097 N	108 51.70713 W	2-3	2.5	0.02	7.8	NA	21.4	24.9	0.0168	0.0251	0	487.0421	0.8549	0.0413	25.8066	0.091	0	357.4641	0.5914	12.4235	57.1264	9.6269
131	FK181031-11937	experiment	Falkor2018	Feb2019	28	11937	S0198	PC5	Geochem	Auka	South of Z vent	brown clam mud	3690.05	23 57.37097 N	108 51.70713 W	3-4	3.5	NA	NA	NA	21.4	24.9	NA	NA	NA	NA	NA	NA	NA	NA	NA	NA	NA	NA	NA	NA
132	FK181031-11938	experiment	Falkor2018	Feb2019	28	11938	S0198	PC5	Geochem	Auka	South of Z vent	brown clam mud	3690.05	23 57.37097 N	108 51.70713 W	4-5	4.5	NA	NA	NA	21.4	24.9	NA	NA	NA	NA	NA	NA	NA	NA	NA	NA	NA	NA	NA	NA
133	FK181031-11939	experiment	Falkor2018	Feb2019	28	11939	S0198	PC5	Geochem	Auka	South of Z vent	brown clam mud	3690.05	23 57.37097 N	108 51.70713 W	5-8	6.5	1.99	7	NA	21.4	24.9	0.0297	0	0	500.7779	0.8963	0.0378	14.2739	0.2458	0.011	363.2895	2.5137	14.4081	50.7974	8.3851
134	FK181031-11940	experiment	Falkor2018	Feb2019	28	11940	S0198	PC5	Geochem	Auka	South of Z vent	brown clam mud	3690.05	23 57.37097 N	108 51.70713 W	8-11	9.5	2.26	6.9	NA	21.4	24.9	0.0639	0	0	518.6973	0.9516	0.0422	9.2182	0.3004	0.0275	383.0418	4.5266	16.8233	40.7956	15.6026
135	FK181031-11941	experiment	Falkor2018	Feb2019	28	11941	S0198	PC5	Geochem	Auka	South of Z vent	brown clam mud	3690.05	23 57.37097 N	108 51.70713 W	11-14	12.5	0.81	7.1	NA	21.4	24.9	0.0974	0	0	551.6597	1.0466	0	3.3686	0.2272	0.0547	412.7002	7.5745	20.6345	29.1479	23.6349
136	FK181031-11942	experiment	Falkor2018	Feb2019	28	11942	S0198	PC5	Geochem	Auka	South of Z vent	brown clam mud	3690.05	23 57.37097 N	108 51.70713 W	14-17	15.5	0.64	7	NA	21.4	24.9	0.095	0	0	560.465	1.0581	0	2.4525	0.1662	0.0608	418.7839	8.3713	21.3335	26.8493	24.2032
137	FK181031-11943	experiment	Falkor2018	Feb2019	28	11943	S0198	PC5	Geochem	Auka	South of Z vent	brown clam mud	3690.05	23 57.37097 N	108 51.70713 W	17-20	18.5	0.15	7.3	NA	21.4	24.9	0.1154	0	0	564	1.064	0	4.2816	0.1498	0.0629	428.3377	8.7063	22.0356	26.9408	26.0978
138	FK181031-12013	experiment	Falkor2018	Aug2020	32	12013	S0200	PC1	Geochem	Auka	South of Z vent	grey mat	3688.8	23 57.36615 N	108 51.71425 W	4-5	4.5	0.01	NA	NA	30	46.3	0.02	0.0512	5e-04	619.3972	1.191	0.0339	4.4342	0.1128	0.0855	453.7481	12.6383	35.0487	11.8639	43.6381
139	FK181031-12014	experiment	Falkor2018	Aug2020	32	12014	S0200	PC1	Geochem	Auka	South of Z vent	grey mat	3688.8	23 57.36615 N	108 51.71425 W	5-8	6.5	0.07	6.2	NA	30	46.3	0	0	0	605.472	1.1732	0	3.7326	0.0898	0.085	436.492	12.807	33.8853	10.7743	42.9744
140	FK181031-12015	experiment	Falkor2018	Aug2020	32	12015	S0200	PC1	Geochem	Auka	South of Z vent	grey mat	3688.8	23 57.36615 N	108 51.71425 W	8-11	9.5	0.07	6.4	NA	30	46.3	0.0067	0.0067	0	615.4877	1.1988	0	3.6521	0.0857	0.0949	439.6427	13.1089	34.1116	8.9304	47.542
141	FK181031-12016	experiment	Falkor2018	Aug2020	32	12016	S0200	PC1	Geochem	Auka	South of Z vent	grey mat	3688.8	23 57.36615 N	108 51.71425 W	11-14	12.5	0.01	NA	NA	30	46.3	9e-04	0.0284	0.0016	626.8135	1.2262	0	2.5639	0.0687	0.1022	455.4353	13.6106	33.8161	6.9823	49.2635
142	FK181031-12017	experiment	Falkor2018	Aug2020	40	12017	S0200	PC1	Geochem	Auka	South of Z vent	grey mat	3688.8	23 57.36615 N	108 51.71425 W	14-17	15.5	0.01	6.5	NA	30	46.3	7e-04	0.0332	8e-04	632.7536	1.2511	0	0.8139	0.0699	0.1101	461.0004	14.2131	33.7414	4.1149	52.4692
143	FK181031-12009	experiment	Falkor2018	Mar2019	28	12009	S0200	PC1	Geochem	Auka	South of Z vent	grey mat	3688.8	23 57.36615 N	108 51.71425 W	0-1	0.5	0.04	NA	NA	30	46.3	0.0436	0	0	644.0766	1.178	0	7.4985	0.1023	0.0548	503.5007	8.9946	31.4254	27.534	34.9767
144	FK181031-12010	experiment	Falkor2018	Mar2019	28	12010	S0200	PC1	Geochem	Auka	South of Z vent	grey mat	3688.8	23 57.36615 N	108 51.71425 W	1-2	1.5	0.24	6.9	NA	30	46.3	0.0304	0	0	661.1837	1.2282	0	5.2751	0.0984	0.0685	515.5726	10.6699	34.6633	22.1092	39.865
145	FK181031-12011	experiment	Falkor2018	Mar2019	28	12011	S0200	PC1	Geochem	Auka	South of Z vent	grey mat	3688.8	23 57.36615 N	108 51.71425 W	2-3	2.5	0.01	NA	NA	30	46.3	0.0351	0	0	668.1188	1.2567	0	4.8395	0.0849	0.0794	516.7261	11.6455	36.2615	18.6946	40.6661
146	FK181031-12012	experiment	Falkor2018	Mar2019	28	12012	S0200	PC1	Geochem	Auka	South of Z vent	grey mat	3688.8	23 57.36615 N	108 51.71425 W	3-4	3.5	0.06	6.9	NA	30	46.3	0.018	0.0123	0	601.5464	1.1506	0	5.3331	0.1058	0.0727	436.8662	11.4881	32.8488	15.686	40.5141
147	FK181031-12043	experiment	Falkor2018	Nov2019	28	12043	S0200	PC3	Live	Auka	South of Z vent	blue mat	3688.19	23 57.36481 N	108 51.71433 W	whole core	5	NA	NA	NA	NA	NA	NA	NA	NA	NA	NA	NA	NA	NA	NA	NA	NA	NA	NA	NA
148	FK181031-12033	experiment	Falkor2018	Aug2020	32	12033	S0200	PC5	Geochem	Auka	South of Z vent	White mat	3688.54	23 57.36714 N	108 51.71438 W	1-2	1.5	0.46	6.5	NA	NA	NA	0.0042	0	5e-04	540.0817	1.0023	0.0427	14.598	0.0964	0.0465	375.8542	7.2438	22.9646	27.2236	38.0913
149	FK181031-12034	experiment	Falkor2018	Aug2020	32	12034	S0200	PC5	Geochem	Auka	South of Z vent	White mat	3688.54	23 57.36714 N	108 51.71438 W	2-3	2.5	0.44	6.5	NA	NA	NA	0	0	6e-04	548.5214	1.0247	0.0372	12.7817	0.1044	0.0534	375.6556	8.0083	23.2668	23.7795	46.9914
150	FK181031-12035	experiment	Falkor2018	Aug2020	32	12035	S0200	PC5	Geochem	Auka	South of Z vent	White mat	3688.54	23 57.36714 N	108 51.71438 W	3-4	3.5	0.6	6.2	NA	NA	NA	0	0	7e-04	550.4329	1.038	0.0409	12.6506	0.0988	0.0561	378.2168	7.6878	21.8623	23.3997	44.5771
151	FK181031-12036	experiment	Falkor2018	Aug2020	32	12036	S0200	PC5	Geochem	Auka	South of Z vent	White mat	3688.54	23 57.36714 N	108 51.71438 W	4-5	4.5	0.41	6.3	NA	NA	NA	0	0	0.001	562.8006	1.0703	0.0407	9.0627	0.1211	0.068	383.3572	9.039	23.9351	17.1407	48.5119
152	FK181031-12037	experiment	Falkor2018	Aug2020	36	12037	S0200	PC5	Geochem	Auka	South of Z vent	White mat	3688.54	23 57.36714 N	108 51.71438 W	5-8	6.5	0.62	6	NA	NA	NA	0	0	0.0013	580.8933	1.1091	0.0386	6.9328	0.1144	0.0818	398.8674	10.1362	25.5759	12.9539	53.2839
153	FK181031-12038	experiment	Falkor2018	Aug2020	40	12038	S0200	PC5	Geochem	Auka	South of Z vent	White mat	3688.54	23 57.36714 N	108 51.71438 W	8-11	9.5	0.41	6.1	NA	NA	NA	0	0.0434	9e-04	611.6244	1.1984	0.0447	2.598	0.0864	0.1097	427.6528	12.0821	28.5055	5.9492	56.069
154	FK181031-12039	experiment	Falkor2018	Aug2020	40	12039	S0200	PC5	Geochem	Auka	South of Z vent	White mat	3688.54	23 57.36714 N	108 51.71438 W	11-14	12.5	0.17	6.2	NA	NA	NA	0	0.051	0.0011	638.8284	1.2545	0	1.693	0.1106	0.1169	449.6025	13.0468	30.3672	4.4327	57.5094
155	FK181031-12040	experiment	Falkor2018	Aug2020	40	12040	S0200	PC5	Geochem	Auka	South of Z vent	White mat	3688.54	23 57.36714 N	108 51.71438 W	14-17	15.5	0.24	6.1	NA	NA	NA	0	0.0371	0.001	635.3988	1.222	0.0386	1.6447	0.1208	0.1145	448.3482	13.0842	29.6362	4.9889	56.3774
156	FK181031-12032	experiment	Falkor2018	Mar2019	28	12032	S0200	PC5	Geochem	Auka	South of Z vent	White mat	3688.54	23 57.36714 N	108 51.71438 W	0-1	0.5	0.51	6.3	NA	NA	NA	0.0049	0	0	524.4165	0.956	0.0436	17.1365	0.0974	0.0341	366.4683	5.8616	20.7966	33.6443	32.3899
157	FK181031-12026	experiment	Falkor2018	Aug2020	32	12026	S0200	PC7	Live	Auka	South of Z vent	grey mat	3688.82	23 57.36632 N	108 51.7136 W	3-6	4.5	NA	NA	NA	30	46.3	NA	NA	NA	NA	NA	NA	NA	NA	NA	NA	NA	NA	NA	NA
158	FK181031-12027	experiment	Falkor2018	Aug2020	32	12027	S0200	PC7	Live	Auka	South of Z vent	grey mat	3688.82	23 57.36632 N	108 51.7136 W	6-9	7.5	NA	NA	NA	30	46.3	NA	NA	NA	NA	NA	NA	NA	NA	NA	NA	NA	NA	NA	NA
159	FK181031-12028	experiment	Falkor2018	Aug2020	36	12028	S0200	PC7	Live	Auka	South of Z vent	grey mat	3688.82	23 57.36632 N	108 51.7136 W	9-12	10.5	NA	NA	NA	30	46.3	NA	NA	NA	NA	NA	NA	NA	NA	NA	NA	NA	NA	NA	NA
160	FK181031-12029	experiment	Falkor2018	Aug2020	40	12029	S0200	PC7	Live	Auka	South of Z vent	grey mat	3688.82	23 57.36632 N	108 51.7136 W	12-15	13.5	NA	NA	NA	30	46.3	NA	NA	NA	NA	NA	NA	NA	NA	NA	NA	NA	NA	NA	NA
161	FK181031-12030	experiment	Falkor2018	Aug2020	40	12030	S0200	PC7	Live	Auka	South of Z vent	grey mat	3688.82	23 57.36632 N	108 51.7136 W	15-18	16.5	NA	NA	NA	30	46.3	NA	NA	NA	NA	NA	NA	NA	NA	NA	NA	NA	NA	NA	NA
162	FK181031-12031	experiment	Falkor2018	Aug2020	40	12031	S0200	PC7	Live	Auka	South of Z vent	grey mat	3688.82	23 57.36632 N	108 51.7136 W	18-21	19.5	NA	NA	NA	30	46.3	NA	NA	NA	NA	NA	NA	NA	NA	NA	NA	NA	NA	NA	NA
163	FK181031-12025	experiment	Falkor2018	Feb2019	28	12025	S0200	PC7	Live	Auka	South of Z vent	grey mat	3688.82	23 57.36632 N	108 51.7136 W	0-3	1.5	NA	NA	NA	30	46.3	NA	NA	NA	NA	NA	NA	NA	NA	NA	NA	NA	NA	NA	NA
164	FK181031-11785	experiment	Falkor2018	Dec2018	28	11785	S0195	PC1	Live	Juwak Yuum	Juwak Yuum	Side wall	3712.09	23 56.95389 N	108 51.20008 W	0-3	1.5	0.23	7.8	NA	NA	NA	0.0139	0	3e-04	483.7507	0.8473	0.0365	28.774	0.0266	0	358.1266	0.073	13.5761	56.6484	14.3014
165	FK181031-11786	experiment	Falkor2018	Mar2020	28	11786	S0195	PC1	Live	Juwak Yuum	Juwak Yuum	Side wall	3712.09	23 56.95389 N	108 51.20008 W	3-6	4.5	NA	NA	NA	NA	NA	0.0126	0	3e-04	476.5917	0.8408	0.0361	28.2558	0.0255	0	348.8827	0.0739	13.5983	56.1911	11.1867
166	FK181031-11787	experiment	Falkor2018	Mar2020	28	11787	S0195	PC1	Live	Juwak Yuum	Juwak Yuum	Side wall	3712.09	23 56.95389 N	108 51.20008 W	6-9	7.5	0.24	7.7	NA	NA	NA	0.0157	0	7e-04	488.4861	0.8522	0	28.6891	0.0265	0	359.9585	0.067	13.561	57.0465	11.3579
167	FK181031-11788	experiment	Falkor2018	Mar2020	28	11788	S0195	PC1	Live	Juwak Yuum	Juwak Yuum	Side wall	3712.09	23 56.95389 N	108 51.20008 W	9-12	10.5	0.25	7.8	NA	NA	NA	0.0131	0	0	474.9731	0.833	0	28.1567	0.0257	0	345.2618	0.062	13.2905	55.8452	10.9021
168	FK181031-11789	experiment	Falkor2018	Mar2020	28	11789	S0195	PC1	Live	Juwak Yuum	Juwak Yuum	Side wall	3712.09	23 56.95389 N	108 51.20008 W	12-15	13.5	0.25	8	NA	NA	NA	0.0081	0	0	493.0391	0.8579	0	28.8404	0.0242	0	360.5496	0.0718	13.4663	57.1839	11.1483
169	FK181031-11790	experiment	Falkor2018	Nov2019	28	11790	S0195	PC1	Live	Juwak Yuum	Juwak Yuum	Side wall	3712.09	23 56.95389 N	108 51.20008 W	mat on surface	0	0.26	8.1	NA	NA	NA	NA	NA	NA	NA	NA	NA	NA	NA	NA	NA	NA	NA	NA	NA
170	FK181031-11791	experiment	Falkor2018	Mar2020	28	11791	S0195	PC1	Live	Juwak Yuum	Juwak Yuum	Side wall	3712.09	23 56.95389 N	108 51.20008 W	15-18	16.5	0.26	NA	NA	NA	NA	0.0102	0	0	469.2027	0.7825	0	29.2952	0.0298	0	357.1909	0.0926	12.6796	51.2366	10.1694
171	FK181031-11792	experiment	Falkor2018	Mar2020	28	11792	S0195	PC1	Live	Juwak Yuum	Juwak Yuum	Side wall	3712.09	23 56.95389 N	108 51.20008 W	18-21	19.5	NA	NA	NA	NA	NA	0.0092	0.1255	4e-04	490.1902	0.859	0	28.8831	0.0215	0	365.3764	0.1188	13.3954	57.9119	11.7585
172	FK181031-11793	experiment	Falkor2018	Mar2020	28	11793	S0195	PC1	Live	Juwak Yuum	Juwak Yuum	Side wall	3712.09	23 56.95389 N	108 51.20008 W	21-24	22.5	NA	NA	NA	NA	NA	0.0082	0	3e-04	485.2748	0.8525	0	28.2812	0.0253	0	356.9256	0.1139	13.2238	57.171	11.3087
173	FK181031-11859	experiment	Falkor2018	Feb2019	28	11859	S0197	PC1	Geochem	JaichMaa 'ja 'ag	Abuelita	grey mat	3692.74	23 56.54133 N	108 51.34949 W	0-1	0.5	0.32	7	NA	NA	20.8	0.0205	0	0	524.2888	0.9467	0	17.0909	0.1357	0.0213	377.5365	4.2963	22.1568	42.3496	16.839
174	FK181031-11860	experiment	Falkor2018	Feb2019	28	11860	S0197	PC1	Geochem	JaichMaa 'ja 'ag	Abuelita	grey mat	3692.74	23 56.54133 N	108 51.34949 W	1-2	1.5	0.91	6.6	NA	NA	20.8	0.0209	0	0	526.4495	0.952	0	16.7712	0.1818	0.022	378.9592	4.4464	22.4046	42.2045	17.4909
175	FK181031-11861	experiment	Falkor2018	Feb2019	28	11861	S0197	PC1	Geochem	JaichMaa 'ja 'ag	Abuelita	grey mat	3692.74	23 56.54133 N	108 51.34949 W	2-3	2.5	1.01	6.5	NA	NA	20.8	0.0214	0	0	524.1619	0.954	0	16.4481	0.2645	0.0227	378.3955	4.6344	22.8201	41.5421	17.2358
176	FK181031-11862	experiment	Falkor2018	Feb2019	28	11862	S0197	PC1	Geochem	JaichMaa 'ja 'ag	Abuelita	grey mat	3692.74	23 56.54133 N	108 51.34949 W	3-4	3.5	0.52	6.7	NA	NA	20.8	0.0198	0	0	523.128	0.9507	0	14.3563	0.1795	0.0241	381.9182	4.8055	23.4896	40.7443	15.5996
177	FK181031-11863	experiment	Falkor2018	Feb2019	28	11863	S0197	PC1	Geochem	JaichMaa 'ja 'ag	Abuelita	grey mat	3692.74	23 56.54133 N	108 51.34949 W	4-5	4.5	0.25	7	NA	NA	20.8	0.0155	0	0	542.1185	0.9799	0	14.0234	0.1426	0.0294	390.8255	5.7464	26.2474	38.6876	21.7153
178	FK181031-11864	experiment	Falkor2018	Feb2019	28	11864	S0197	PC1	Geochem	JaichMaa 'ja 'ag	Abuelita	grey mat	3692.74	23 56.54133 N	108 51.34949 W	5-8	6.5	0.3	7	NA	NA	20.8	0.0178	0	0	552.1408	1.024	0	8.5445	0.1387	0.0466	390.119	8.291	32.4668	28.7666	26.505
179	FK181031-11865	experiment	Falkor2018	Feb2019	28	11865	S0197	PC1	Geochem	JaichMaa 'ja 'ag	Abuelita	grey mat	3692.74	23 56.54133 N	108 51.34949 W	8-11	9.5	0.25	6.6	NA	NA	20.8	0	0	0	562.1951	1.0735	0	4.9155	0.1069	0.0624	399.1088	10.0475	36.0696	21.8305	32.1689
180	FK181031-11866	experiment	Falkor2018	Feb2019	28	11866	S0197	PC1	Geochem	JaichMaa 'ja 'ag	Abuelita	grey mat	3692.74	23 56.54133 N	108 51.34949 W	11-14	12.5	0.58	6.8	NA	NA	20.8	2e-04	0	0	565.3198	1.0749	0.0397	5.205	0.1244	0.0635	400.0624	10.2942	35.768	21.491	31.4039
181	FK181031-11867	experiment	Falkor2018	Feb2019	28	11867	S0197	PC1	Geochem	JaichMaa 'ja 'ag	Abuelita	grey mat	3692.74	23 56.54133 N	108 51.34949 W	14-17	15.5	0.32	NA	NA	NA	20.8	0.0021	0	0	551.9059	1.0359	0	6.5703	0.1163	0.0581	388.2782	9.7605	33.879	22.1977	31.4041
185	FK181031-11889	experiment	Falkor2018	Feb2019	28	11889	S0197	PC5	Geochem	JaichMaa 'ja 'ag	Abuelita	background	3692.34	23 56.54328 N	108 51.34193 W	0-3	1.5	0.01	7.2	NA	NA	NA	0.0132	0	0	474.9636	0.8288	0	28.309	0	0	338.7468	0.075	12.041	57.0609	10.6313
186	FK181031-11890	experiment	Falkor2018	Feb2019	28	11890	S0197	PC5	Geochem	JaichMaa 'ja 'ag	Abuelita	background	3692.34	23 56.54328 N	108 51.34193 W	3-6	4.5	0.01	7.4	NA	NA	NA	0.0143	0	0	476.2388	0.8324	0.0397	28.2883	0	0	339.0731	0.0661	12.5754	56.3494	10.5535
187	FK181031-11891	experiment	Falkor2018	Feb2019	28	11891	S0197	PC5	Geochem	JaichMaa 'ja 'ag	Abuelita	background	3692.34	23 56.54328 N	108 51.34193 W	6-9	7.5	0.01	7.1	NA	NA	NA	0.0119	0	0	474.9928	0.8235	0.0453	28.0155	0	0	342.3455	0.1154	12.3542	56.8057	10.354
188	FK181031-11892	experiment	Falkor2018	Feb2019	28	11892	S0197	PC5	Geochem	JaichMaa 'ja 'ag	Abuelita	background	3692.34	23 56.54328 N	108 51.34193 W	9-12	10.5	0.11	7.5	NA	NA	NA	0.0078	0	0	470.778	0.8243	0.0357	27.122	0.084	0	339.3422	0.2633	12.5713	56.5234	9.77
189	FK181031-11893	experiment	Falkor2018	Feb2019	28	11893	S0197	PC5	Geochem	JaichMaa 'ja 'ag	Abuelita	background	3692.34	23 56.54328 N	108 51.34193 W	12-15	13.5	0.88	7.4	NA	NA	NA	0.0159	0.2192	0	486.2384	0.8567	0.0374	19.0969	0.2636	0.0022	352.1921	1.396	14.1874	55.0728	6.1758
191	FK181031-11895	experiment	Falkor2018	Dec2018	NA	11895	S0197	PC3	Live	JaichMaa 'ja 'ag	Abuelita	white mat	3692.34	23 56.54178 N	108 51.35008 W	0-3	1.5	NA	NA	NA	NA	NA	NA	NA	NA	NA	NA	NA	NA	NA	NA	NA	NA	NA	NA	NA
192	FK181031-11896	experiment	Falkor2018	Mar2020	28	11896	S0197	PC3	Live	JaichMaa 'ja 'ag	Abuelita	white mat	3692.34	23 56.54178 N	108 51.35008 W	3-6	4.5	NA	NA	NA	NA	NA	NA	NA	NA	NA	NA	NA	NA	NA	NA	NA	NA	NA	NA	NA
193	FK181031-11897	experiment	Falkor2018	Mar2020	28	11897	S0197	PC3	Live	JaichMaa 'ja 'ag	Abuelita	white mat	3692.34	23 56.54178 N	108 51.35008 W	6-9	7.5	NA	NA	NA	NA	NA	NA	NA	NA	NA	NA	NA	NA	NA	NA	NA	NA	NA	NA	NA
194	FK181031-11898	experiment	Falkor2018	Dec2018	NA	11898	S0197	PC3	Live	JaichMaa 'ja 'ag	Abuelita	white mat	3692.34	23 56.54178 N	108 51.35008 W	9-12	10.5	NA	NA	NA	NA	NA	NA	NA	NA	NA	NA	NA	NA	NA	NA	NA	NA	NA	NA	NA
195	FK181031-11899	experiment	Falkor2018	Mar2020	28	11899	S0197	PC3	Live	JaichMaa 'ja 'ag	Abuelita	white mat	3692.34	23 56.54178 N	108 51.35008 W	12-15	13.5	NA	NA	NA	NA	NA	NA	NA	NA	NA	NA	NA	NA	NA	NA	NA	NA	NA	NA	NA
196	FK181031-11900	experiment	Falkor2018	Mar2020	28	11900	S0197	PC3	Live	JaichMaa 'ja 'ag	Abuelita	white mat	3692.34	23 56.54178 N	108 51.35008 W	15-18	16.5	NA	NA	NA	NA	NA	NA	NA	NA	NA	NA	NA	NA	NA	NA	NA	NA	NA	NA	NA
197	FK181031-11901	experiment	Falkor2018	Mar2020	28	11901	S0197	PC3	Live	JaichMaa 'ja 'ag	Abuelita	white mat	3692.34	23 56.54178 N	108 51.35008 W	18-21	19.5	NA	NA	NA	NA	NA	NA	NA	NA	NA	NA	NA	NA	NA	NA	NA	NA	NA	NA	NA
198	FK181031-11902	experiment	Falkor2018	Feb2019	28	11902	S0197	PC6	Geochem	JaichMaa 'ja 'ag	Abuelita	white mat	3692.42	23 56.54133 N	108 51.35133 W	0-1	0.5	0.44	6.9	NA	47	83.7	0.0671	0	0	579.6164	0.8888	0	18.643	0.1139	1.4091	490.9072	3.8253	20.453	43.9454	17.3846
199	FK181031-11903	experiment	Falkor2018	Feb2019	28	11903	S0197	PC6	Geochem	JaichMaa 'ja 'ag	Abuelita	white mat	3692.42	23 56.54133 N	108 51.35133 W	1-2	1.5	1.38	6.4	NA	47	83.7	0.0741	0	0	569.7363	0.8699	0	16.4334	0.1062	1.6904	486.8588	4.3967	21.6974	41.4823	18.5348
200	FK181031-11904	experiment	Falkor2018	Feb2019	28	11904	S0197	PC6	Geochem	JaichMaa 'ja 'ag	Abuelita	white mat	3692.42	23 56.54133 N	108 51.35133 W	2-3	2.5	1.19	6.6	NA	47	83.7	0.0723	0	0	581.1917	0.9082	0	14.2099	0.1217	2.1233	493.0754	5.0759	23.9276	38.5645	20.7326
201	FK181031-11905	experiment	Falkor2018	Feb2019	28	11905	S0197	PC6	Geochem	JaichMaa 'ja 'ag	Abuelita	white mat	3692.42	23 56.54133 N	108 51.35133 W	3-4	3.5	1.42	6.6	NA	47	83.7	0.0814	0	0	587.9554	0.9148	0	12.3919	0.1549	2.4893	498.1054	5.3631	24.3626	36.4296	21.1077
202	FK181031-11906	experiment	Falkor2018	Feb2019	28	11906	S0197	PC6	Geochem	JaichMaa 'ja 'ag	Abuelita	white mat	3692.42	23 56.54133 N	108 51.35133 W	4-5	4.5	0.85	6.7	NA	47	83.7	0.0707	0	0	576.6307	0.9023	0	14.2875	0.1742	2.1258	492.9235	5.3232	23.4886	38.8964	20.337
203	FK181031-11907	experiment	Falkor2018	Feb2019	28	11907	S0197	PC6	Geochem	JaichMaa 'ja 'ag	Abuelita	white mat	3692.42	23 56.54133 N	108 51.35133 W	5-8	6.5	1.53	6.5	NA	47	83.7	0.0511	0	0	600.9293	0.9381	0	10.7515	0.1996	3.0998	500.6643	6.8306	25.8072	32.5536	24.8626
204	FK181031-11908	experiment	Falkor2018	Feb2019	28	11908	S0197	PC6	Geochem	JaichMaa 'ja 'ag	Abuelita	white mat	3692.42	23 56.54133 N	108 51.35133 W	8-11	9.5	1.17	6.3	NA	47	83.7	0.0503	0	0	610.3358	0.9807	0	11.7553	0.1329	3.7133	502.7916	7.4741	26.6725	28.8253	30.9209
205	FK181031-11909	experiment	Falkor2018	Feb2019	28	11909	S0197	PC6	Geochem	JaichMaa 'ja 'ag	Abuelita	white mat	3692.42	23 56.54133 N	108 51.35133 W	11-14	12.5	0.17	6.6	NA	47	83.7	0.0554	0	0	622.5576	0.9957	0	10.1111	0.1305	4.3684	507.6233	8.0345	27.9821	25.7129	33.3888
206	FK181031-11910	experiment	Falkor2018	Aug2020	32	11910	S0197	PC6	Geochem	JaichMaa 'ja 'ag	Abuelita	white mat	3692.42	23 56.54133 N	108 51.35133 W	14-17	15.5	0.37	6.2	NA	47	83.7	0.0595	0	0	632.7533	1.0043	0	11.0821	0.1086	4.5816	523.9205	8.4242	30.4876	26.4871	33.2147
207	FK181031-11956-mat	experiment	Falkor2018	Nov2019	28	11956-m	S0199	PC7	Geochem	JaichMaa 'ja 'ag	Tay Ujaa and Weey 'kual	peach mat	3685.71	23 56.46168 N	108 51.34399 W	Mat	0.5	1.63	7.1	NA	38	86	0.0052	0	0	499.727	0.873	0.3954	21.7656	0.3035	0.0027	362.6629	1.6465	14.6871	56.8501	9.1064
208	FK181031-11956	experiment	Falkor2018	Feb2019	28	11956	S0199	PC7	Geochem	JaichMaa 'ja 'ag	Tay Ujaa and Weey 'kual	peach mat	3685.71	23 56.46168 N	108 51.34399 W	0-1	0	NA	NA	NA	NA	NA	NA	NA	NA	NA	NA	NA	NA	NA	NA	NA	NA	NA	NA	NA
209	FK181031-11957	experiment	Falkor2018	Feb2019	28	11957	S0199	PC7	Geochem	JaichMaa 'ja 'ag	Tay Ujaa and Weey 'kual	peach mat	3685.71	23 56.46168 N	108 51.34399 W	1-2	1.5	3.22	7.1	NA	38	86	0.0019	0	0	512.2539	0.9082	0.1229	12.5241	0.5374	0.0074	372.7899	2.5108	16.734	52.6799	11.781
210	FK181031-11958	experiment	Falkor2018	Feb2019	28	11958	S0199	PC7	Geochem	JaichMaa 'ja 'ag	Tay Ujaa and Weey 'kual	peach mat	3685.71	23 56.46168 N	108 51.34399 W	2-3	2.5	4.3	7	NA	38	86	0	0	0	514.0149	0.9173	0.1304	10.1761	0.5357	0.0097	374.4294	2.8838	17.3568	50.6143	10.4167
211	FK181031-11959	experiment	Falkor2018	Feb2019	28	11959	S0199	PC7	Geochem	JaichMaa 'ja 'ag	Tay Ujaa and Weey 'kual	peach mat	3685.71	23 56.46168 N	108 51.34399 W	3-4	3.5	3.94	6.9	NA	38	86	0	0.1054	0	517.3741	0.9318	0.2204	10.4528	0.5664	0.0119	376.6382	3.2249	17.924	49.2005	13.9108
212	FK181031-11960	experiment	Falkor2018	Mar2019	28	11960	S0199	PC7	Geochem	JaichMaa 'ja 'ag	Tay Ujaa and Weey 'kual	peach mat	3685.71	23 56.46168 N	108 51.34399 W	4-5	4.5	4.64	6.9	NA	38	86	0	0	0	520.1735	0.9398	0.0453	7.1663	0.549	0.016	375.9367	3.8732	19.287	45.8388	13.7363
213	FK181031-11961	experiment	Falkor2018	Mar2019	28	11961	S0199	PC7	Geochem	JaichMaa 'ja 'ag	Tay Ujaa and Weey 'kual	peach mat	3685.71	23 56.46168 N	108 51.34399 W	5-8	6.5	5.23	6.7	NA	38	86	0	0	0	539.0545	0.9813	0.0394	1.6512	0.7772	0.0269	388.7055	5.3464	22.1534	38.5537	16.7077
214	FK181031-11962	experiment	Falkor2018	Mar2019	28	11962	S0199	PC7	Geochem	JaichMaa 'ja 'ag	Tay Ujaa and Weey 'kual	peach mat	3685.71	23 56.46168 N	108 51.34399 W	8-11	9.5	2.88	6.6	NA	38	86	0	0	0	541.6992	1.0036	0	6.296	0.3618	0.0368	392.1368	6.06	21.5878	35.1189	21.6363
215	FK181031-11963	experiment	Falkor2018	Aug2020	36	11963	S0199	PC7	Geochem	JaichMaa 'ja 'ag	Tay Ujaa and Weey 'kual	peach mat	3685.71	23 56.46168 N	108 51.34399 W	11-14	12.5	2.92	6.5	NA	38	86	0	0	0	544.5096	1.0089	0	9.9064	0.2131	0.0362	386.5566	6.0186	20.4829	35.9127	25.2957
216	FK181031-11964	experiment	Falkor2018	Aug2020	36	11964	S0199	PC7	Geochem	JaichMaa 'ja 'ag	Tay Ujaa and Weey 'kual	peach mat	3685.71	23 56.46168 N	108 51.34399 W	14-17	15.5	1.44	6.4	NA	38	86	0	0	0	542.5573	1.0059	0.0492	10.8666	0.1954	0.0363	385.5427	6.116	20.5476	35.71	24.9191
217	FK181031-11966	experiment	Falkor2018	Dec2018	28	11966	S0199	PC4	Live	JaichMaa 'ja 'ag	Tay Ujaa and Weey 'kual	peach mat	3685.71	23 56.46304 N	108 51.34308 W	0-3	1.5	NA	NA	NA	NA	NA	NA	NA	NA	NA	NA	NA	NA	NA	NA	NA	NA	NA	NA	NA
218	FK181031-11967	experiment	Falkor2018	Mar2020	28	11967	S0199	PC4	Live	JaichMaa 'ja 'ag	Tay Ujaa and Weey 'kual	peach mat	3685.71	23 56.46304 N	108 51.34308 W	3-6	4.5	NA	NA	NA	NA	NA	NA	NA	NA	NA	NA	NA	NA	NA	NA	NA	NA	NA	NA	NA
219	FK181031-11968	experiment	Falkor2018	Mar2020	28	11968	S0199	PC4	Live	JaichMaa 'ja 'ag	Tay Ujaa and Weey 'kual	peach mat	3685.71	23 56.46304 N	108 51.34308 W	6-9	7.5	NA	NA	NA	NA	NA	NA	NA	NA	NA	NA	NA	NA	NA	NA	NA	NA	NA	NA	NA
220	FK181031-11969	experiment	Falkor2018	Dec2018	28	11969	S0199	PC4	Live	JaichMaa 'ja 'ag	Tay Ujaa and Weey 'kual	peach mat	3685.71	23 56.46304 N	108 51.34308 W	9-12	10.5	NA	NA	NA	NA	NA	NA	NA	NA	NA	NA	NA	NA	NA	NA	NA	NA	NA	NA	NA
223	FK181031-11981	experiment	Falkor2018	Mar2019	28	11981	S0199	PC5	Geochem	JaichMaa 'ja 'ag	Tay Ujaa and Weey 'kual	White mat	3685.86	23 56.46009 N	108 51.34167 W	0-1	0.5	1.64	6.3	NA	63.3	79.3	0.0089	0	0	500.5278	0.8963	0	17.8612	0.1418	0.0116	359.7494	2.8047	16.868	47.3266	16.1717
224	FK181031-11982	experiment	Falkor2018	Mar2019	28	11982	S0199	PC5	Geochem	JaichMaa 'ja 'ag	Tay Ujaa and Weey 'kual	White mat	3685.86	23 56.46009 N	108 51.34167 W	1-2	1.5	1.58	6.4	NA	63.3	79.3	0	0	0	524.8386	0.9496	0	14.3944	0.1362	0.0219	377.3142	4.4289	19.6909	41.3215	19.7671
225	FK181031-11983	experiment	Falkor2018	Mar2019	28	11983	S0199	PC5	Geochem	JaichMaa 'ja 'ag	Tay Ujaa and Weey 'kual	White mat	3685.86	23 56.46009 N	108 51.34167 W	2-3	2.5	1.57	6.5	NA	63.3	79.3	0	0.0036	0	538.6579	0.9824	0	12.7715	0.18	0.0279	390.0867	5.3573	21.2201	39.0319	22.2619
226	FK181031-11984	experiment	Falkor2018	Mar2019	28	11984	S0199	PC5	Geochem	JaichMaa 'ja 'ag	Tay Ujaa and Weey 'kual	White mat	3685.86	23 56.46009 N	108 51.34167 W	3-4	3.5	NA	NA	NA	63.3	79.3	0	0	0	549.565	1.001	0	12.3609	0.1364	0.0335	400.9161	5.9596	22.4845	37.3381	23.8032
227	FK181031-11985	experiment	Falkor2018	Aug2020	36	11985	S0199	PC5	Geochem	JaichMaa 'ja 'ag	Tay Ujaa and Weey 'kual	White mat	3685.86	23 56.46009 N	108 51.34167 W	4-5	4.5	2.54	6.3	NA	63.3	79.3	0	0	0	538.8294	0.9903	0.0443	11.7609	0.1493	0.0315	389.602	5.8511	21.4121	37.4721	22.4894
228	FK181031-11986	experiment	Falkor2018	Aug2020	36	11986	S0199	PC5	Geochem	JaichMaa 'ja 'ag	Tay Ujaa and Weey 'kual	White mat	3685.86	23 56.46009 N	108 51.34167 W	5-8	6.5	4.19	NA	NA	63.3	79.3	0	0	0	538.5529	0.9857	0	9.191	0.3023	0.0337	389.8606	6.0799	21.3778	36.247	23.1553
229	FK181031-11987	experiment	Falkor2018	Aug2020	40	11987	S0199	PC5	Geochem	JaichMaa 'ja 'ag	Tay Ujaa and Weey 'kual	White mat	3685.86	23 56.46009 N	108 51.34167 W	8-11	9.5	3.11	6.6	NA	63.3	79.3	0	0	0	538.0502	0.9925	0	10.375	0.3603	0.0344	386.845	6.0086	20.6572	36.3943	25.1981
230	FK181031-11988	experiment	Falkor2018	Aug2020	32	11988	S0199	PC5	Geochem	JaichMaa 'ja 'ag	Tay Ujaa and Weey 'kual	White mat	3685.86	23 56.46009 N	108 51.34167 W	11-14	12.5	2.5	6.7	NA	63.3	79.3	0	0	0	538.4673	0.9981	0.037	10.1169	0.1293	0.0355	381.0393	6.0729	20.7381	35.5012	24.8384
231	FK181031-11991	experiment	Falkor2018	Mar2019	28	11991	S0199	PC1	Geochem	JaichMaa 'ja 'ag	Tay Ujaa and Weey 'kual	brown clam mud	3686.52	23 56.46498 N	108 51.34608 W	0-1	0.5	0.01	7.4	NA	28.1	53	0.0076	0	0	484.0125	0.8361	0	28.6222	0	0	349.8619	0.103	12.1333	58.8598	10.8599
232	FK181031-11992	experiment	Falkor2018	Mar2019	28	11992	S0199	PC1	Geochem	JaichMaa 'ja 'ag	Tay Ujaa and Weey 'kual	brown clam mud	3686.52	23 56.46498 N	108 51.34608 W	1-2	1.5	0.01	7.1	NA	28.1	53	0.0118	0	0	479.8591	0.839	0.0345	28.3688	0.0283	0	346.6393	0.2695	12.3058	58.6971	10.9804
233	FK181031-11993	experiment	Falkor2018	Mar2019	28	11993	S0199	PC1	Geochem	JaichMaa 'ja 'ag	Tay Ujaa and Weey 'kual	brown clam mud	3686.52	23 56.46498 N	108 51.34608 W	2-3	2.5	0.03	7.2	NA	28.1	53	0.0116	0	0	489.5621	0.8584	0	27.9713	0.0467	0	358.4097	0.4433	13.2021	58.9689	10.8175
234	FK181031-11994	experiment	Falkor2018	Mar2019	28	11994	S0199	PC1	Geochem	JaichMaa 'ja 'ag	Tay Ujaa and Weey 'kual	brown clam mud	3686.52	23 56.46498 N	108 51.34608 W	3-4	3.5	0.56	7.2	NA	28.1	53	0.0063	0	0	554.195	0.9504	0	28.9966	0.2114	0.0019	437.6285	0.9665	15.7539	63.7231	12.1618
235	FK181031-11995	experiment	Falkor2018	Mar2019	28	11995	S0199	PC1	Geochem	JaichMaa 'ja 'ag	Tay Ujaa and Weey 'kual	brown clam mud	3686.52	23 56.46498 N	108 51.34608 W	4-5	4.5	1.79	6.7	NA	28.1	53	0.0059	0	0	499.3115	0.8848	0.0361	21.022	0.306	0.0066	353.7467	2.4118	17.6135	51.3183	12.5017
236	FK181031-11996	experiment	Falkor2018	Mar2019	28	11996	S0199	PC1	Geochem	JaichMaa 'ja 'ag	Tay Ujaa and Weey 'kual	brown clam mud	3686.52	23 56.46498 N	108 51.34608 W	5-8	6.5	1.71	6.7	NA	28.1	53	0.0122	0	0	512.6182	0.9116	0.0433	18.5355	0.2798	0.0088	368.7658	3.0318	19.2245	50.9073	14.8798
237	FK181031-11997	experiment	Falkor2018	Mar2019	28	11997	S0199	PC1	Geochem	JaichMaa 'ja 'ag	Tay Ujaa and Weey 'kual	brown clam mud	3686.52	23 56.46498 N	108 51.34608 W	8-11	9.5	2.34	7.1	NA	28.1	53	0	0	0	535.8478	0.9634	0	12.7284	0.3005	0.0183	388.3358	4.5529	22.8638	44.8807	17.499
238	FK181031-11998	experiment	Falkor2018	Mar2019	28	11998	S0199	PC1	Geochem	JaichMaa 'ja 'ag	Tay Ujaa and Weey 'kual	brown clam mud	3686.52	23 56.46498 N	108 51.34608 W	11-14	12.5	3.95	6.6	NA	28.1	53	0	0	0	509.7767	0.9386	0.0357	7.9861	0.4769	0.0241	352.343	5.3261	22.9599	38.2548	18.2837
239	FK181031-11999	experiment	Falkor2018	Mar2019	28	11999	S0199	PC1	Geochem	JaichMaa 'ja 'ag	Tay Ujaa and Weey 'kual	brown clam mud	3686.52	23 56.46498 N	108 51.34608 W	14-17	15.5	4.48	6.5	NA	28.1	53	0	0	0	515.0251	0.955	0.036	5.1689	0.3755	0.029	357.8295	5.8813	23.0229	35.4803	21.7714
240	FK181031-12001	experiment	Falkor2018	Dec2018	28	12001	S0199	PC2	Live	JaichMaa 'ja 'ag	Tay Ujaa and Weey 'kual	brown clam mud	3686.64	23 56.4574 N	108 51.33828 W	0-3	1.5	NA	NA	NA	28.1	53	NA	NA	NA	NA	NA	NA	NA	NA	NA	NA	NA	NA	NA	NA
241	FK181031-12002	experiment	Falkor2018	Mar2020	28	12002	S0199	PC2	Live	JaichMaa 'ja 'ag	Tay Ujaa and Weey 'kual	brown clam mud	3686.64	23 56.4574 N	108 51.33828 W	3-6	4.5	NA	NA	NA	28.1	53	NA	NA	NA	NA	NA	NA	NA	NA	NA	NA	NA	NA	NA	NA
242	FK181031-12003	experiment	Falkor2018	Mar2020	28	12003	S0199	PC2	Live	JaichMaa 'ja 'ag	Tay Ujaa and Weey 'kual	brown clam mud	3686.64	23 56.4574 N	108 51.33828 W	6-9	7.5	NA	NA	NA	28.1	53	NA	NA	NA	NA	NA	NA	NA	NA	NA	NA	NA	NA	NA	NA
243	FK181031-12004	experiment	Falkor2018	Dec2018	28	12004	S0199	PC2	Live	JaichMaa 'ja 'ag	Tay Ujaa and Weey 'kual	brown clam mud	3686.64	23 56.4574 N	108 51.33828 W	9-12	10.5	NA	NA	NA	28.1	53	NA	NA	NA	NA	NA	NA	NA	NA	NA	NA	NA	NA	NA	NA
244	FK181031-12005	experiment	Falkor2018	Mar2020	28	12005	S0199	PC2	Live	JaichMaa 'ja 'ag	Tay Ujaa and Weey 'kual	brown clam mud	3686.64	23 56.4574 N	108 51.33828 W	12-15	13.5	NA	NA	NA	28.1	53	NA	NA	NA	NA	NA	NA	NA	NA	NA	NA	NA	NA	NA	NA
245	FK181031-12006	experiment	Falkor2018	Mar2020	28	12006	S0199	PC2	Live	JaichMaa 'ja 'ag	Tay Ujaa and Weey 'kual	brown clam mud	3686.64	23 56.4574 N	108 51.33828 W	15-18	16.5	NA	NA	NA	28.1	53	NA	NA	NA	NA	NA	NA	NA	NA	NA	NA	NA	NA	NA	NA
246	FK181031-12007	experiment	Falkor2018	Mar2020	28	12007	S0199	PC2	Live	JaichMaa 'ja 'ag	Tay Ujaa and Weey 'kual	brown clam mud	3686.64	23 56.4574 N	108 51.33828 W	18-20	19	NA	NA	NA	28.1	53	NA	NA	NA	NA	NA	NA	NA	NA	NA	NA	NA	NA	NA	NA
