# Supplementary material for: Thermotogota diversity and distribution patterns revealed in Auka and JaichMaa ‘ja ‘ag hydrothermal vent fields in the Pescadero Basin, Gulf of California
Source: PeerJ. 2024 Aug 19;12:e17724. doi: 10.7717/peerj.17724 (PMC11340630; doi:10.7717/peerj.17724)
Supplement: Supplemental Information 2 — Specific code employed for processing the genetic sequences obtained from the samples. This includes any algorithms or computational methods used in the analysis. [file peerj-12-17724-s002.gz]

Archive with 2 entries (2 files):
- ._jm_methods_2024.html
- jm_methods_2024.html
