# Supplementary material for: Thermotogota diversity and distribution patterns revealed in Auka and JaichMaa ‘ja ‘ag hydrothermal vent fields in the Pescadero Basin, Gulf of California
Source: PeerJ. 2024 Aug 19;12:e17724. doi: 10.7717/peerj.17724 (PMC11340630; doi:10.7717/peerj.17724)
Supplement: Supplemental Information 4 — Taxonomic classification assigned to the Amplicon Sequence Variants (ASVs). These taxonomic assignments elucidate the identity and categorization of the microbial communities present in the sediment cores. [file peerj-12-17724-s004.csv]

	domain	phylum	class	order	family	genus	species	ASV
unclassified_Methanosarciniales__1	Archaea	Halobacterota	Methanosarcinia	Methanosarciniales	unclassified_Methanosarciniales	unclassified_Methanosarciniales	unclassified_Methanosarciniales	unclassified_Methanosarciniales__1
ANME-1__1	Archaea	Halobacterota	ANME-1	ANME-1	ANME-1	ANME-1	ANME-1	ANME-1__1
Dissulfuribacteraceae__1	Bacteria	Desulfobacterota_2	Dissulfuribacteria	Dissulfuribacterales	Dissulfuribacteraceae	SEEP-SRB2	SEEP-SRB2	Dissulfuribacteraceae__1
ANME-1a__1	Archaea	Halobacterota	ANME-1	ANME-1a	ANME-1a	ANME-1a	ANME-1a	ANME-1a__1
ANME-1__2	Archaea	Halobacterota	ANME-1	ANME-1	ANME-1	ANME-1	ANME-1	ANME-1__2
unclassified_Desulfurellales__1	Bacteria	Campilobacterota	Desulfurellia	Desulfurellales	unclassified_Desulfurellales	unclassified_Desulfurellales	unclassified_Desulfurellales	unclassified_Desulfurellales__1
ANME-1__3	Archaea	Halobacterota	ANME-1	ANME-1	ANME-1	ANME-1	ANME-1	ANME-1__3
Sulfurovaceae__1	Bacteria	Campilobacterota	Campylobacteria	Campylobacterales	Sulfurovaceae	Sulfurovum	Sulfurovum	Sulfurovaceae__1
JS1__1	Bacteria	Caldatribacteriota	JS1	JS1	JS1	JS1	JS1	JS1__1
Desulfosarcinaceae__1	Bacteria	Desulfobacterota_1	Desulfobacteria_1	Desulfobacterales	Desulfosarcinaceae	Desulfosarcinaceae	Desulfosarcinaceae	Desulfosarcinaceae__1
Dissulfuribacteraceae__2	Bacteria	Desulfobacterota_2	Dissulfuribacteria	Dissulfuribacterales	Dissulfuribacteraceae	unclassified_Dissulfuribacteraceae	unclassified_Dissulfuribacteraceae	Dissulfuribacteraceae__2
ANME-1b__1	Archaea	Halobacterota	ANME-1	ANME-1b	ANME-1b	ANME-1b	ANME-1b	ANME-1b__1
Thermodesulfobacteriaceae__1	Bacteria	Desulfobacterota_5	Thermodesulfobacteria	Thermodesulfobacteriales	Thermodesulfobacteriaceae	Thermodesulfobacteriaceae	Thermodesulfobacteriaceae	Thermodesulfobacteriaceae__1
Sulfurimonadaceae__1	Bacteria	Campilobacterota	Campylobacteria	Campylobacterales	Sulfurimonadaceae	Sulfurimonas	Sulfurimonas	Sulfurimonadaceae__1
Aciduliprofundaceae__1	Archaea	Thermoplasmatota	Thermoplasmata	Acidiprofundales	Aciduliprofundaceae	Aciduliprofundum	Aciduliprofundum	Aciduliprofundaceae__1
unclassified_Bacteroidia__1	Bacteria	Bacteroidota	Bacteroidia	unclassified_Bacteroidia	unclassified_Bacteroidia	unclassified_Bacteroidia	unclassified_Bacteroidia	unclassified_Bacteroidia__1
Incertae Sedis__1	Bacteria	Desulfobacterota_2	Incertae Sedis	Incertae Sedis	Incertae Sedis	Incertae Sedis	Incertae Sedis	Incertae Sedis__1
ADurb.Bin408__1	Bacteria	Bacteroidota	Bacteroidia	Sphingobacteriales	ADurb.Bin408	ADurb.Bin408	ADurb.Bin408	ADurb.Bin408__1
Mesoaciditogaceae__1	Bacteria	Thermotogota	Thermotogae	Mesoaciditogales	Mesoaciditogaceae	Mesoaciditoga	Mesoaciditoga	Mesoaciditogaceae__1
Desulfobacteraceae__1	Bacteria	Desulfobacterota_1	Desulfobacteria_1	Desulfobacterales	Desulfobacteraceae	Desulfobacterium	Desulfobacterium	Desulfobacteraceae__1
Thermotogaceae__1	Bacteria	Thermotogota	Thermotogae	Thermotogales	Thermotogaceae	Thermotoga	Thermotoga	Thermotogaceae__1
Desulfofervidaceae__1	Bacteria	Desulfobacterota_5	Desulfofervidia	Desulfofervidales	Desulfofervidaceae	Candidatus Desulfofervidus	Candidatus Desulfofervidus	Desulfofervidaceae__1
Thioreductoraceae__1	Bacteria	Campilobacterota	Campylobacteria	Campylobacterales	Thioreductoraceae	Thioreductor	Thioreductor	Thioreductoraceae__1
Sulfurimonadaceae__2	Bacteria	Campilobacterota	Campylobacteria	Campylobacterales	Sulfurimonadaceae	Sulfurimonas	Sulfurimonas	Sulfurimonadaceae__2
unclassified_Bacteria__1	Bacteria	unclassified_Bacteria	unclassified_Bacteria	unclassified_Bacteria	unclassified_Bacteria	unclassified_Bacteria	unclassified_Bacteria	unclassified_Bacteria__1
Thermodesulfobacteriaceae__2	Bacteria	Desulfobacterota_5	Thermodesulfobacteria	Thermodesulfobacteriales	Thermodesulfobacteriaceae	Thermodesulfobacteriaceae	Thermodesulfobacteriaceae	Thermodesulfobacteriaceae__2
Thermoplasmata__1	Archaea	Thermoplasmatota	Thermoplasmata	Thermoplasmata	Thermoplasmata	Thermoplasmata	Thermoplasmata	Thermoplasmata__1
ANME-2c__1	Archaea	Halobacterota	Methanosarcinia	Methanosarciniales	ANME-2c	ANME-2c	ANME-2c	ANME-2c__1
Desulfatiglandaceae__1	Bacteria	Desulfobacterota_1	Desulfobacteria_2	Desulfatiglandales	Desulfatiglandaceae	Desulfatiglans	Desulfatiglans	Desulfatiglandaceae__1
JS1__2	Bacteria	Caldatribacteriota	JS1	JS1	JS1	JS1	JS1	JS1__2
ADurb.Bin408__2	Bacteria	Bacteroidota	Bacteroidia	Sphingobacteriales	ADurb.Bin408	ADurb.Bin408	ADurb.Bin408	ADurb.Bin408__2
ANME-2c__2	Archaea	Halobacterota	Methanosarcinia	Methanosarciniales	ANME-2c	ANME-2c	ANME-2c	ANME-2c__2
Desulfatiglandaceae__2	Bacteria	Desulfobacterota_1	Desulfobacteria_2	Desulfatiglandales	Desulfatiglandaceae	Desulfatiglans	Desulfatiglans	Desulfatiglandaceae__2
Sulfurovaceae__2	Bacteria	Campilobacterota	Campylobacteria	Campylobacterales	Sulfurovaceae	Sulfurovum	Sulfurovum	Sulfurovaceae__2
Thermodesulfobacteriaceae__3	Bacteria	Desulfobacterota_5	Thermodesulfobacteria	Thermodesulfobacteriales	Thermodesulfobacteriaceae	Caldimicrobium	Caldimicrobium	Thermodesulfobacteriaceae__3
Sulfurimonadaceae__3	Bacteria	Campilobacterota	Campylobacteria	Campylobacterales	Sulfurimonadaceae	Sulfurimonas	Sulfurimonas	Sulfurimonadaceae__3
Aciduliprofundaceae__2	Archaea	Thermoplasmatota	Thermoplasmata	Acidiprofundales	Aciduliprofundaceae	Aciduliprofundum	Aciduliprofundum	Aciduliprofundaceae__2
Sulfurimonadaceae__4	Bacteria	Campilobacterota	Campylobacteria	Campylobacterales	Sulfurimonadaceae	Sulfurimonas	Sulfurimonas	Sulfurimonadaceae__4
ADurb.Bin408__3	Bacteria	Bacteroidota	Bacteroidia	Sphingobacteriales	ADurb.Bin408	ADurb.Bin408	ADurb.Bin408	ADurb.Bin408__3
Thermotogae__1	Bacteria	Thermotogota	Thermotogae	Thermotogae	Thermotogae	Thermotogae	Thermotogae	Thermotogae__1
TA06__1	Bacteria	TA06	TA06	TA06	TA06	TA06	TA06	TA06__1
unclassified_Bacteria__2	Bacteria	unclassified_Bacteria	unclassified_Bacteria	unclassified_Bacteria	unclassified_Bacteria	unclassified_Bacteria	unclassified_Bacteria	unclassified_Bacteria__2
Methanofastidiosales__1	Archaea	Euryarchaeota	Thermococci	Methanofastidiosales	Methanofastidiosales	Methanofastidiosales	Methanofastidiosales	Methanofastidiosales__1
Methanoperedenaceae__1	Archaea	Halobacterota	Methanosarcinia	Methanosarciniales	Methanoperedenaceae	Methanoperedenaceae	Methanoperedenaceae	Methanoperedenaceae__1
unclassified_Bacteria__3	Bacteria	unclassified_Bacteria	unclassified_Bacteria	unclassified_Bacteria	unclassified_Bacteria	unclassified_Bacteria	unclassified_Bacteria	unclassified_Bacteria__3
Incertae Sedis__2	Bacteria	Desulfobacterota_2	Incertae Sedis	Incertae Sedis	Incertae Sedis	Incertae Sedis	Incertae Sedis	Incertae Sedis__2
Sulfurimonadaceae__5	Bacteria	Campilobacterota	Campylobacteria	Campylobacterales	Sulfurimonadaceae	Sulfurimonas	Sulfurimonas	Sulfurimonadaceae__5
ANME-1__4	Archaea	Halobacterota	ANME-1	ANME-1	ANME-1	ANME-1	ANME-1	ANME-1__4
Bathyarchaeia__1	Archaea	Crenarchaeota	Bathyarchaeia	Bathyarchaeia	Bathyarchaeia	Bathyarchaeia	Bathyarchaeia	Bathyarchaeia__1
JS1__3	Bacteria	Caldatribacteriota	JS1	JS1	JS1	JS1	JS1	JS1__3
Sulfurovaceae__3	Bacteria	Campilobacterota	Campylobacteria	Campylobacterales	Sulfurovaceae	Sulfurovum	Sulfurovum	Sulfurovaceae__3
Staphylococcaceae__1	Bacteria	Firmicutes	Bacilli	Staphylococcales	Staphylococcaceae	unclassified_Staphylococcaceae	unclassified_Staphylococcaceae	Staphylococcaceae__1
Desulfofervidaceae__2	Bacteria	Desulfobacterota_5	Desulfofervidia	Desulfofervidales	Desulfofervidaceae	Candidatus Desulfofervidus	Candidatus Desulfofervidus	Desulfofervidaceae__2
Sulfurimonadaceae__6	Bacteria	Campilobacterota	Campylobacteria	Campylobacterales	Sulfurimonadaceae	Sulfurimonas	Sulfurimonas	Sulfurimonadaceae__6
unclassified_Root__1	unclassified_Root	unclassified_Root	unclassified_Root	unclassified_Root	unclassified_Root	unclassified_Root	unclassified_Root	unclassified_Root__1
Dissulfuribacteraceae__3	Bacteria	Desulfobacterota_2	Dissulfuribacteria	Dissulfuribacterales	Dissulfuribacteraceae	Dissulfuribacteraceae	Dissulfuribacteraceae	Dissulfuribacteraceae__3
Mesoaciditogaceae__2	Bacteria	Thermotogota	Thermotogae	Mesoaciditogales	Mesoaciditogaceae	Mesoaciditogaceae	Mesoaciditogaceae	Mesoaciditogaceae__2
Thermoplasmatota__1	Archaea	Thermoplasmatota	Thermoplasmatota	Thermoplasmatota	Thermoplasmatota	Thermoplasmatota	Thermoplasmatota	Thermoplasmatota__1
Dissulfuribacteraceae__4	Bacteria	Desulfobacterota_2	Dissulfuribacteria	Dissulfuribacterales	Dissulfuribacteraceae	Dissulfuribacteraceae	Dissulfuribacteraceae	Dissulfuribacteraceae__4
MSBL8__1	Bacteria	Cloacimonadota	Cloacimonadia	Cloacimonadales	MSBL8	MSBL8	MSBL8	MSBL8__1
Archaea__1	Archaea	Archaea	Archaea	Archaea	Archaea	Archaea	Archaea	Archaea__1
Desulfurellaceae__1	Bacteria	Campilobacterota	Desulfurellia	Desulfurellales	Desulfurellaceae	Desulfurella	Desulfurella	Desulfurellaceae__1
JS1__4	Bacteria	Caldatribacteriota	JS1	JS1	JS1	JS1	JS1	JS1__4
Acetothermiia__1	Bacteria	Acetothermia	Acetothermiia	Acetothermiia	Acetothermiia	Acetothermiia	Acetothermiia	Acetothermiia__1
Bradymonadales__1	Bacteria	Desulfobacterota_1	Desulfuromonadia	Bradymonadales	Bradymonadales	Bradymonadales	Bradymonadales	Bradymonadales__1
ANME-1a__2	Archaea	Halobacterota	ANME-1	ANME-1a	ANME-1a	ANME-1a	ANME-1a	ANME-1a__2
ANME-1__5	Archaea	Halobacterota	ANME-1	ANME-1	ANME-1	ANME-1	ANME-1	ANME-1__5
unclassified_Bacteria__4	Bacteria	unclassified_Bacteria	unclassified_Bacteria	unclassified_Bacteria	unclassified_Bacteria	unclassified_Bacteria	unclassified_Bacteria	unclassified_Bacteria__4
JS1__5	Bacteria	Caldatribacteriota	JS1	JS1	JS1	JS1	JS1	JS1__5
ANME-1__6	Archaea	Halobacterota	ANME-1	ANME-1	ANME-1	ANME-1	ANME-1	ANME-1__6
Kiritimatiellaceae__1	Bacteria	Verrucomicrobiota	Kiritimatiellae	Kiritimatiellales	Kiritimatiellaceae	MSBL3	MSBL3	Kiritimatiellaceae__1
MAT-CR-M4-B07__1	Bacteria	MAT-CR-M4-B07	MAT-CR-M4-B07	MAT-CR-M4-B07	MAT-CR-M4-B07	MAT-CR-M4-B07	MAT-CR-M4-B07	MAT-CR-M4-B07__1
unclassified_Root__2	unclassified_Root	unclassified_Root	unclassified_Root	unclassified_Root	unclassified_Root	unclassified_Root	unclassified_Root	unclassified_Root__2
Desulfatiglandaceae__3	Bacteria	Desulfobacterota_1	Desulfobacteria_2	Desulfatiglandales	Desulfatiglandaceae	Desulfatiglans	Desulfatiglans	Desulfatiglandaceae__3
Sulfurimonadaceae__7	Bacteria	Campilobacterota	Campylobacteria	Campylobacterales	Sulfurimonadaceae	Sulfurimonas	Sulfurimonas	Sulfurimonadaceae__7
Hippeaceae__1	Bacteria	Campilobacterota	Desulfurellia	Desulfurellales	Hippeaceae	Hippea	Hippea	Hippeaceae__1
unclassified_Bacteroidia__2	Bacteria	Bacteroidota	Bacteroidia	unclassified_Bacteroidia	unclassified_Bacteroidia	unclassified_Bacteroidia	unclassified_Bacteroidia	unclassified_Bacteroidia__2
Desulfurellaceae__2	Bacteria	Campilobacterota	Desulfurellia	Desulfurellales	Desulfurellaceae	Desulfurella	Desulfurella	Desulfurellaceae__2
LCP-89__1	Bacteria	LCP-89	LCP-89	LCP-89	LCP-89	LCP-89	LCP-89	LCP-89__1
Sulfurimonadaceae__8	Bacteria	Campilobacterota	Campylobacteria	Campylobacterales	Sulfurimonadaceae	Sulfurimonas	Sulfurimonas	Sulfurimonadaceae__8
Flavobacteriaceae_1__1	Bacteria	Bacteroidota	Bacteroidia	Flavobacteriales	Flavobacteriaceae_1	Flavobacteriaceae_1	Flavobacteriaceae_1	Flavobacteriaceae_1__1
JS1__6	Bacteria	Caldatribacteriota	JS1	JS1	JS1	JS1	JS1	JS1__6
MSBL8__2	Bacteria	Cloacimonadota	Cloacimonadia	Cloacimonadales	MSBL8	MSBL8	MSBL8	MSBL8__2
Sulfurimonadaceae__9	Bacteria	Campilobacterota	Campylobacteria	Campylobacterales	Sulfurimonadaceae	Sulfurimonas	Sulfurimonas	Sulfurimonadaceae__9
Caldisericaceae__1	Bacteria	Caldisericota	Caldisericia	Caldisericales	Caldisericaceae	Caldisericum	Caldisericum	Caldisericaceae__1
Syntrophales__1	Bacteria	Desulfobacterota_1	Syntrophia	Syntrophales	Syntrophales	Syntrophales	Syntrophales	Syntrophales__1
Desulfosarcinaceae__2	Bacteria	Desulfobacterota_1	Desulfobacteria_1	Desulfobacterales	Desulfosarcinaceae	SEEP-SRB1	SEEP-SRB1	Desulfosarcinaceae__2
Thiotrichaceae_1__1	Bacteria	Proteobacteria	Gammaproteobacteria	Thiotrichales	Thiotrichaceae_1	Thiotrichaceae_1	Thiotrichaceae_1	Thiotrichaceae_1__1
Sulfurimonadaceae__10	Bacteria	Campilobacterota	Campylobacteria	Campylobacterales	Sulfurimonadaceae	Sulfurimonas	Sulfurimonas	Sulfurimonadaceae__10
unclassified_Cloacimonadales__1	Bacteria	Cloacimonadota	Cloacimonadia	Cloacimonadales	unclassified_Cloacimonadales	unclassified_Cloacimonadales	unclassified_Cloacimonadales	unclassified_Cloacimonadales__1
Sva0485__1	Bacteria	Sva0485	Sva0485	Sva0485	Sva0485	Sva0485	Sva0485	Sva0485__1
Desulfobacterales__1	Bacteria	Desulfobacterota_1	Desulfobacteria_1	Desulfobacterales	Desulfobacterales	Desulfobacterales	Desulfobacterales	Desulfobacterales__1
Corynebacteriaceae__2	Bacteria	Actinobacteriota	Actinobacteria	Corynebacteriales	Corynebacteriaceae	Corynebacterium_1	Corynebacterium_1	Corynebacteriaceae__2
Synergistaceae__1	Bacteria	Synergistota	Synergistia	Synergistales	Synergistaceae	Thermovirga	Thermovirga	Synergistaceae__1
Methanomicrobiaceae__1	Archaea	Halobacterota	Methanomicrobia	Methanomicrobiales	Methanomicrobiaceae	Methanomicrobiaceae	Methanomicrobiaceae	Methanomicrobiaceae__1
JS1__7	Bacteria	Caldatribacteriota	JS1	JS1	JS1	JS1	JS1	JS1__7
Desulfofervidaceae__3	Bacteria	Desulfobacterota_5	Desulfofervidia	Desulfofervidales	Desulfofervidaceae	Candidatus Desulfofervidus	Candidatus Desulfofervidus	Desulfofervidaceae__3
MSBL8__3	Bacteria	Cloacimonadota	Cloacimonadia	Cloacimonadales	MSBL8	MSBL8	MSBL8	MSBL8__3
Ignisphaeraceae__1	Archaea	Crenarchaeota	Thermoprotei_1	Desulfurococcales	Ignisphaeraceae	Ignisphaera	Ignisphaera	Ignisphaeraceae__1
JS1__8	Bacteria	Caldatribacteriota	JS1	JS1	JS1	JS1	JS1	JS1__8
unclassified_Bacteria__5	Bacteria	unclassified_Bacteria	unclassified_Bacteria	unclassified_Bacteria	unclassified_Bacteria	unclassified_Bacteria	unclassified_Bacteria	unclassified_Bacteria__5
Aciduliprofundaceae__3	Archaea	Thermoplasmatota	Thermoplasmata	Acidiprofundales	Aciduliprofundaceae	JdFR-45	JdFR-45	Aciduliprofundaceae__3
Woesearchaeales__1	Archaea	Nanoarchaeota	Nanoarchaeia	Woesearchaeales	Woesearchaeales	Woesearchaeales	Woesearchaeales	Woesearchaeales__1
ANME-1__7	Archaea	Halobacterota	ANME-1	ANME-1	ANME-1	ANME-1	ANME-1	ANME-1__7
Caldiarchaeaceae__1	Archaea	Crenarchaeota	Nitrososphaeria	Caldiarchaeales	Caldiarchaeaceae	Candidatus Caldiarchaeum	Candidatus Caldiarchaeum	Caldiarchaeaceae__1
Thermotogae__2	Bacteria	Thermotogota	Thermotogae	Thermotogae	Thermotogae	Thermotogae	Thermotogae	Thermotogae__2
Methanosarciniales__1	Archaea	Halobacterota	Methanosarcinia	Methanosarciniales	Methanosarciniales	Methanosarciniales	Methanosarciniales	Methanosarciniales__1
Desulfurococcaceae__1	Archaea	Crenarchaeota	Thermoprotei_1	Desulfurococcales	Desulfurococcaceae	Desulfurococcaceae	Desulfurococcaceae	Desulfurococcaceae__1
Sulfurovaceae__4	Bacteria	Campilobacterota	Campylobacteria	Campylobacterales	Sulfurovaceae	Sulfurovum	Sulfurovum	Sulfurovaceae__4
Desulfosarcinaceae__3	Bacteria	Desulfobacterota_1	Desulfobacteria_1	Desulfobacterales	Desulfosarcinaceae	Desulfosarcinaceae	Desulfosarcinaceae	Desulfosarcinaceae__3
SB-5__1	Bacteria	Bacteroidota	Bacteroidia	Bacteroidales_2	SB-5	SB-5	SB-5	SB-5__1
ANME-1__8	Archaea	Halobacterota	ANME-1	ANME-1	ANME-1	ANME-1	ANME-1	ANME-1__8
Omnitrophaceae__1	Bacteria	Verrucomicrobiota	Omnitrophia	Omnitrophales	Omnitrophaceae	Candidatus Omnitrophus	Candidatus Omnitrophus	Omnitrophaceae__1
Desulfonauticaceae__1	Bacteria	Desulfobacterota_4	Desulfovibrionia	Desulfovibrionales	Desulfonauticaceae	Desulfothermus	Desulfothermus	Desulfonauticaceae__1
Thermoplasmata__2	Archaea	Thermoplasmatota	Thermoplasmata	Thermoplasmata	Thermoplasmata	Thermoplasmata	Thermoplasmata	Thermoplasmata__2
Dissulfuribacteraceae__5	Bacteria	Desulfobacterota_2	Dissulfuribacteria	Dissulfuribacterales	Dissulfuribacteraceae	Dissulfuribacteraceae	Dissulfuribacteraceae	Dissulfuribacteraceae__5
MSBL2__1	Bacteria	Cloacimonadota	Cloacimonadia	MSBL2	MSBL2	MSBL2	MSBL2	MSBL2__1
unclassified_Dehalococcoidia__1	Bacteria	Chloroflexi	Dehalococcoidia	unclassified_Dehalococcoidia	unclassified_Dehalococcoidia	unclassified_Dehalococcoidia	unclassified_Dehalococcoidia	unclassified_Dehalococcoidia__1
Marinimicrobia (SAR406 clade)__1	Bacteria	Marinimicrobia (SAR406 clade)	Marinimicrobia (SAR406 clade)	Marinimicrobia (SAR406 clade)	Marinimicrobia (SAR406 clade)	Marinimicrobia (SAR406 clade)	Marinimicrobia (SAR406 clade)	Marinimicrobia (SAR406 clade)__1
Lactobacillaceae__1	Bacteria	Firmicutes	Bacilli	Lactobacillales	Lactobacillaceae	Lactobacillus_1	Lactobacillus_1	Lactobacillaceae__1
Sulfurospirillaceae__1	Bacteria	Campilobacterota	Campylobacteria	Campylobacterales	Sulfurospirillaceae	Sulfurospirillum	Sulfurospirillum	Sulfurospirillaceae__1
Caldisericaceae__2	Bacteria	Caldisericota	Caldisericia	Caldisericales	Caldisericaceae	Caldisericum	Caldisericum	Caldisericaceae__2
Chloroplast__1	Bacteria	Cyanobacteria	Cyanobacteriia	Chloroplast	Chloroplast	Chloroplast	Chloroplast	Chloroplast__1
Desulfuromusa_1__1	Bacteria	Desulfobacterota_1	Desulfuromonadia	Geopsychrobacteraceae	Desulfuromusa_1	Desulfuromusa_1	Desulfuromusa_1	Desulfuromusa_1__1
ANME-2c__3	Archaea	Halobacterota	Methanosarcinia	Methanosarciniales	ANME-2c	ANME-2c	ANME-2c	ANME-2c__3
Archaeoglobaceae__1	Archaea	Halobacterota	Archaeoglobi	Archaeoglobales	Archaeoglobaceae	Archaeoglobus_1	Archaeoglobus_1	Archaeoglobaceae__1
ANME-1b__2	Archaea	Halobacterota	ANME-1	ANME-1b	ANME-1b	ANME-1b	ANME-1b	ANME-1b__2
Bacteroidetes VC2.1 Bac22__1	Bacteria	Bacteroidota	Bacteroidia	Bacteroidetes VC2.1 Bac22	Bacteroidetes VC2.1 Bac22	Bacteroidetes VC2.1 Bac22	Bacteroidetes VC2.1 Bac22	Bacteroidetes VC2.1 Bac22__1
ANME-1__9	Archaea	Halobacterota	ANME-1	ANME-1	ANME-1	ANME-1	ANME-1	ANME-1__9
Bacteroidetes VC2.1 Bac22__2	Bacteria	Bacteroidota	Bacteroidia	Bacteroidetes VC2.1 Bac22	Bacteroidetes VC2.1 Bac22	Bacteroidetes VC2.1 Bac22	Bacteroidetes VC2.1 Bac22	Bacteroidetes VC2.1 Bac22__2
ANME-1a__3	Archaea	Halobacterota	ANME-1	ANME-1a	ANME-1a	ANME-1a	ANME-1a	ANME-1a__3
Caminicellaceae__1	Bacteria	Firmicutes	Clostridia_1	Peptostreptococcales-Tissierellales	Caminicellaceae	Paramaledivibacter	Paramaledivibacter	Caminicellaceae__1
Fermentibacteraceae__1	Bacteria	Fermentibacterota	Fermentibacteria	Fermentibacterales	Fermentibacteraceae	Fermentibacteraceae	Fermentibacteraceae	Fermentibacteraceae__1
TTA-B1__1	Bacteria	Caldisericota	Caldisericia	Caldisericales	TTA-B1	TTA-B1	TTA-B1	TTA-B1__1
Bathyarchaeia__2	Archaea	Crenarchaeota	Bathyarchaeia	Bathyarchaeia	Bathyarchaeia	Bathyarchaeia	Bathyarchaeia	Bathyarchaeia__2
Thermodesulfobacteriaceae__4	Bacteria	Desulfobacterota_5	Thermodesulfobacteria	Thermodesulfobacteriales	Thermodesulfobacteriaceae	Caldimicrobium	Caldimicrobium	Thermodesulfobacteriaceae__4
ANME-1a__4	Archaea	Halobacterota	ANME-1	ANME-1a	ANME-1a	ANME-1a	ANME-1a	ANME-1a__4
Dissulfuribacteraceae__6	Bacteria	Desulfobacterota_2	Dissulfuribacteria	Dissulfuribacterales	Dissulfuribacteraceae	SEEP-SRB2	SEEP-SRB2	Dissulfuribacteraceae__6
ANME-1a__5	Archaea	Halobacterota	ANME-1	ANME-1a	ANME-1a	ANME-1a	ANME-1a	ANME-1a__5
ANME-2c__4	Archaea	Halobacterota	Methanosarcinia	Methanosarciniales	ANME-2c	ANME-2c	ANME-2c	ANME-2c__4
Thermoplasmata__3	Archaea	Thermoplasmatota	Thermoplasmata	Thermoplasmata	Thermoplasmata	Thermoplasmata	Thermoplasmata	Thermoplasmata__3
Desulfonauticaceae__2	Bacteria	Desulfobacterota_4	Desulfovibrionia	Desulfovibrionales	Desulfonauticaceae	Desulfothermus	Desulfothermus	Desulfonauticaceae__2
Thermoplasmata__4	Archaea	Thermoplasmatota	Thermoplasmata	Thermoplasmata	Thermoplasmata	Thermoplasmata	Thermoplasmata	Thermoplasmata__4
ANME-2c__5	Archaea	Halobacterota	Methanosarcinia	Methanosarciniales	ANME-2c	ANME-2c	ANME-2c	ANME-2c__5
JS1__9	Bacteria	Caldatribacteriota	JS1	JS1	JS1	JS1	JS1	JS1__9
Sulfurimonadaceae__11	Bacteria	Campilobacterota	Campylobacteria	Campylobacterales	Sulfurimonadaceae	Sulfurimonas	Sulfurimonas	Sulfurimonadaceae__11
Desulfobacterales__2	Bacteria	Desulfobacterota_1	Desulfobacteria_1	Desulfobacterales	Desulfobacterales	Desulfobacterales	Desulfobacterales	Desulfobacterales__2
Sphingomonadaceae__1	Bacteria	Proteobacteria	Alphaproteobacteria	Sphingomonadales	Sphingomonadaceae	Sphingomonas_1	Sphingomonas_1	Sphingomonadaceae__1
unclassified_Bacteroidia__3	Bacteria	Bacteroidota	Bacteroidia	unclassified_Bacteroidia	unclassified_Bacteroidia	unclassified_Bacteroidia	unclassified_Bacteroidia	unclassified_Bacteroidia__3
Staphylococcaceae__2	Bacteria	Firmicutes	Bacilli	Staphylococcales	Staphylococcaceae	Staphylococcus_1	Staphylococcus_1	Staphylococcaceae__2
Methylomonadaceae__2	Bacteria	Proteobacteria	Gammaproteobacteria	Methylococcales	Methylomonadaceae	Marine Methylotrophic Group 2	Marine Methylotrophic Group 2	Methylomonadaceae__2
Bacillaceae_14__1	Bacteria	Firmicutes	Bacilli	Bacillales_11	Bacillaceae_14	Bacillus_13	Bacillus_13	Bacillaceae_14__1
Rhodobacteraceae_1__2	Bacteria	Proteobacteria	Alphaproteobacteria	Rhodobacterales	Rhodobacteraceae_1	Rhodobacteraceae_1	Rhodobacteraceae_1	Rhodobacteraceae_1__2
Desulfobacterales__3	Bacteria	Desulfobacterota_1	Desulfobacteria_1	Desulfobacterales	Desulfobacterales	Desulfobacterales	Desulfobacterales	Desulfobacterales__3
Acetothermiia__2	Bacteria	Acetothermia	Acetothermiia	Acetothermiia	Acetothermiia	Acetothermiia	Acetothermiia	Acetothermiia__2
Xanthomonadaceae_1__1	Bacteria	Proteobacteria	Gammaproteobacteria	Xanthomonadales	Xanthomonadaceae_1	Pseudoxanthomonas	Pseudoxanthomonas	Xanthomonadaceae_1__1
Lentimicrobiaceae__1	Bacteria	Bacteroidota	Bacteroidia	Sphingobacteriales	Lentimicrobiaceae	Lentimicrobiaceae	Lentimicrobiaceae	Lentimicrobiaceae__1
unclassified_Bacteria__6	Bacteria	unclassified_Bacteria	unclassified_Bacteria	unclassified_Bacteria	unclassified_Bacteria	unclassified_Bacteria	unclassified_Bacteria	unclassified_Bacteria__6
unclassified_Bacteria__7	Bacteria	unclassified_Bacteria	unclassified_Bacteria	unclassified_Bacteria	unclassified_Bacteria	unclassified_Bacteria	unclassified_Bacteria	unclassified_Bacteria__7
unclassified_Bacteria__8	Bacteria	unclassified_Bacteria	unclassified_Bacteria	unclassified_Bacteria	unclassified_Bacteria	unclassified_Bacteria	unclassified_Bacteria	unclassified_Bacteria__8
Thermofilaceae__1	Archaea	Crenarchaeota	Thermoprotei_1	Thermoproteales	Thermofilaceae	Thermofilum	Thermofilum	Thermofilaceae__1
ANME-1b__3	Archaea	Halobacterota	ANME-1	ANME-1b	ANME-1b	ANME-1b	ANME-1b	ANME-1b__3
ANME-2a-2b__1	Archaea	Halobacterota	Methanosarcinia	Methanosarciniales	ANME-2a-2b	ANME-2a-2b	ANME-2a-2b	ANME-2a-2b__1
Xanthomonadaceae_1__2	Bacteria	Proteobacteria	Gammaproteobacteria	Xanthomonadales	Xanthomonadaceae_1	Stenotrophomonas	Stenotrophomonas	Xanthomonadaceae_1__2
Sulfurimonadaceae__12	Bacteria	Campilobacterota	Campylobacteria	Campylobacterales	Sulfurimonadaceae	Sulfurimonas	Sulfurimonas	Sulfurimonadaceae__12
ANME-2c__6	Archaea	Halobacterota	Methanosarcinia	Methanosarciniales	ANME-2c	ANME-2c	ANME-2c	ANME-2c__6
Spirochaetaceae__1	Bacteria	Spirochaetota	Spirochaetia	Spirochaetales	Spirochaetaceae	Spirochaeta_2	Spirochaeta_2	Spirochaetaceae__1
ANME-1__10	Archaea	Halobacterota	ANME-1	ANME-1	ANME-1	ANME-1	ANME-1	ANME-1__10
Bathyarchaeia__3	Archaea	Crenarchaeota	Bathyarchaeia	Bathyarchaeia	Bathyarchaeia	Bathyarchaeia	Bathyarchaeia	Bathyarchaeia__3
Oxalobacteraceae__1	Bacteria	Proteobacteria	Gammaproteobacteria	Burkholderiales	Oxalobacteraceae	unclassified_Oxalobacteraceae	unclassified_Oxalobacteraceae	Oxalobacteraceae__1
unclassified_Bacteroidia__4	Bacteria	Bacteroidota	Bacteroidia	unclassified_Bacteroidia	unclassified_Bacteroidia	unclassified_Bacteroidia	unclassified_Bacteroidia	unclassified_Bacteroidia__4
Sulfurovaceae__5	Bacteria	Campilobacterota	Campylobacteria	Campylobacterales	Sulfurovaceae	Sulfurovum	Sulfurovum	Sulfurovaceae__5
Methylophagaceae__1	Bacteria	Proteobacteria	Gammaproteobacteria	Nitrosococcales	Methylophagaceae	Marine Methylotrophic Group 3	Marine Methylotrophic Group 3	Methylophagaceae__1
Weeksellaceae__1	Bacteria	Bacteroidota	Bacteroidia	Flavobacteriales	Weeksellaceae	Empedobacter_1	Empedobacter_1	Weeksellaceae__1
Desulfonauticaceae__3	Bacteria	Desulfobacterota_4	Desulfovibrionia	Desulfovibrionales	Desulfonauticaceae	Desulfothermus	Desulfothermus	Desulfonauticaceae__3
unclassified_Bacteria__9	Bacteria	unclassified_Bacteria	unclassified_Bacteria	unclassified_Bacteria	unclassified_Bacteria	unclassified_Bacteria	unclassified_Bacteria	unclassified_Bacteria__9
Beggiatoaceae__1	Bacteria	Proteobacteria	Gammaproteobacteria	Beggiatoales	Beggiatoaceae	Candidatus Isobeggiatoa	Candidatus Isobeggiatoa	Beggiatoaceae__1
ANME-2c__7	Archaea	Halobacterota	Methanosarcinia	Methanosarciniales	ANME-2c	ANME-2c	ANME-2c	ANME-2c__7
ANME-1a__6	Archaea	Halobacterota	ANME-1	ANME-1a	ANME-1a	ANME-1a	ANME-1a	ANME-1a__6
Kiritimatiellaceae__2	Bacteria	Verrucomicrobiota	Kiritimatiellae	Kiritimatiellales	Kiritimatiellaceae	MSBL3	MSBL3	Kiritimatiellaceae__2
Latescibacterota__1	Bacteria	Latescibacterota	Latescibacterota	Latescibacterota	Latescibacterota	Latescibacterota	Latescibacterota	Latescibacterota__1
unclassified_Bacteria__10	Bacteria	unclassified_Bacteria	unclassified_Bacteria	unclassified_Bacteria	unclassified_Bacteria	unclassified_Bacteria	unclassified_Bacteria	unclassified_Bacteria__10
unclassified_Bacteria__11	Bacteria	unclassified_Bacteria	unclassified_Bacteria	unclassified_Bacteria	unclassified_Bacteria	unclassified_Bacteria	unclassified_Bacteria	unclassified_Bacteria__11
unclassified_Bacteria__12	Bacteria	unclassified_Bacteria	unclassified_Bacteria	unclassified_Bacteria	unclassified_Bacteria	unclassified_Bacteria	unclassified_Bacteria	unclassified_Bacteria__12
Comamonadaceae__1	Bacteria	Proteobacteria	Gammaproteobacteria	Burkholderiales	Comamonadaceae	unclassified_Comamonadaceae	unclassified_Comamonadaceae	Comamonadaceae__1
Chloroplast__2	Bacteria	Cyanobacteria	Cyanobacteriia	Chloroplast	Chloroplast	Chloroplast	Chloroplast	Chloroplast__2
Desulfonauticaceae__4	Bacteria	Desulfobacterota_4	Desulfovibrionia	Desulfovibrionales	Desulfonauticaceae	Desulfothermus	Desulfothermus	Desulfonauticaceae__4
Thermodesulfobacteriaceae__5	Bacteria	Desulfobacterota_5	Thermodesulfobacteria	Thermodesulfobacteriales	Thermodesulfobacteriaceae	Caldimicrobium	Caldimicrobium	Thermodesulfobacteriaceae__5
Spirochaetaceae__2	Bacteria	Spirochaetota	Spirochaetia	Spirochaetales	Spirochaetaceae	Sediminispirochaeta	Sediminispirochaeta	Spirochaetaceae__2
Prolixibacteraceae__1	Bacteria	Bacteroidota	Bacteroidia	Bacteroidales_2	Prolixibacteraceae	Prolixibacteraceae	Prolixibacteraceae	Prolixibacteraceae__1
Woesearchaeales__2	Archaea	Nanoarchaeota	Nanoarchaeia	Woesearchaeales	Woesearchaeales	Woesearchaeales	Woesearchaeales	Woesearchaeales__2
JS1__10	Bacteria	Caldatribacteriota	JS1	JS1	JS1	JS1	JS1	JS1__10
Hydrogenophilaceae_1__1	Bacteria	Proteobacteria	Gammaproteobacteria	Burkholderiales	Hydrogenophilaceae_1	Hydrogenophilus	Hydrogenophilus	Hydrogenophilaceae_1__1
JS1__11	Bacteria	Caldatribacteriota	JS1	JS1	JS1	JS1	JS1	JS1__11
Dissulfuribacteraceae__7	Bacteria	Desulfobacterota_2	Dissulfuribacteria	Dissulfuribacterales	Dissulfuribacteraceae	SEEP-SRB2	SEEP-SRB2	Dissulfuribacteraceae__7
Bathyarchaeia__4	Archaea	Crenarchaeota	Bathyarchaeia	Bathyarchaeia	Bathyarchaeia	Bathyarchaeia	Bathyarchaeia	Bathyarchaeia__4
Dethiobacteraceae__1	Bacteria	Firmicutes	Dethiobacteria	Dethiobacterales	Dethiobacteraceae	Dethiobacteraceae	Dethiobacteraceae	Dethiobacteraceae__1
Sulfurovaceae__6	Bacteria	Campilobacterota	Campylobacteria	Campylobacterales	Sulfurovaceae	Sulfurovum	Sulfurovum	Sulfurovaceae__6
Prolixibacteraceae__2	Bacteria	Bacteroidota	Bacteroidia	Bacteroidales_2	Prolixibacteraceae	Draconibacterium	Draconibacterium	Prolixibacteraceae__2
Desulfobacteraceae__2	Bacteria	Desulfobacterota_1	Desulfobacteria_1	Desulfobacterales	Desulfobacteraceae	unclassified_Desulfobacteraceae	unclassified_Desulfobacteraceae	Desulfobacteraceae__2
Sulfurovaceae__7	Bacteria	Campilobacterota	Campylobacteria	Campylobacterales	Sulfurovaceae	Sulfurovum	Sulfurovum	Sulfurovaceae__7
Schleiferiaceae__1	Bacteria	Bacteroidota	Bacteroidia	Flavobacteriales	Schleiferiaceae	Schleiferia	Schleiferia	Schleiferiaceae__1
Thermodesulfobacteriaceae__6	Bacteria	Desulfobacterota_5	Thermodesulfobacteria	Thermodesulfobacteriales	Thermodesulfobacteriaceae	Caldimicrobium	Caldimicrobium	Thermodesulfobacteriaceae__6
Hydrothermae__1	Bacteria	Hydrothermae	Hydrothermae	Hydrothermae	Hydrothermae	Hydrothermae	Hydrothermae	Hydrothermae__1
Beggiatoaceae__2	Bacteria	Proteobacteria	Gammaproteobacteria	Beggiatoales	Beggiatoaceae	Candidatus Maribeggiatoa	Candidatus Maribeggiatoa	Beggiatoaceae__2
ANME-2c__8	Archaea	Halobacterota	Methanosarcinia	Methanosarciniales	ANME-2c	ANME-2c	ANME-2c	ANME-2c__8
unclassified_Bacteria__13	Bacteria	unclassified_Bacteria	unclassified_Bacteria	unclassified_Bacteria	unclassified_Bacteria	unclassified_Bacteria	unclassified_Bacteria	unclassified_Bacteria__13
unclassified_Bacteria__14	Bacteria	unclassified_Bacteria	unclassified_Bacteria	unclassified_Bacteria	unclassified_Bacteria	unclassified_Bacteria	unclassified_Bacteria	unclassified_Bacteria__14
unclassified_Crenarchaeota__1	Archaea	Crenarchaeota	unclassified_Crenarchaeota	unclassified_Crenarchaeota	unclassified_Crenarchaeota	unclassified_Crenarchaeota	unclassified_Crenarchaeota	unclassified_Crenarchaeota__1
Kiritimatiellaceae__3	Bacteria	Verrucomicrobiota	Kiritimatiellae	Kiritimatiellales	Kiritimatiellaceae	R76-B128	R76-B128	Kiritimatiellaceae__3
MSBL2__2	Bacteria	Cloacimonadota	Cloacimonadia	MSBL2	MSBL2	MSBL2	MSBL2	MSBL2__2
Desulfofervidaceae__4	Bacteria	Desulfobacterota_5	Desulfofervidia	Desulfofervidales	Desulfofervidaceae	Candidatus Desulfofervidus	Candidatus Desulfofervidus	Desulfofervidaceae__4
JS1__12	Bacteria	Caldatribacteriota	JS1	JS1	JS1	JS1	JS1	JS1__12
Desulfofervidaceae__5	Bacteria	Desulfobacterota_5	Desulfofervidia	Desulfofervidales	Desulfofervidaceae	Candidatus Desulfofervidus	Candidatus Desulfofervidus	Desulfofervidaceae__5
Bacteroidetes BD2-2__1	Bacteria	Bacteroidota	Bacteroidia	Bacteroidales_2	Bacteroidetes BD2-2	Bacteroidetes BD2-2	Bacteroidetes BD2-2	Bacteroidetes BD2-2__1
Ignisphaeraceae__2	Archaea	Crenarchaeota	Thermoprotei_1	Desulfurococcales	Ignisphaeraceae	Ignisphaeraceae	Ignisphaeraceae	Ignisphaeraceae__2
Corynebacteriaceae__3	Bacteria	Actinobacteriota	Actinobacteria	Corynebacteriales	Corynebacteriaceae	Corynebacterium_1	Corynebacterium_1	Corynebacteriaceae__3
Thermoplasmatota__2	Archaea	Thermoplasmatota	Thermoplasmatota	Thermoplasmatota	Thermoplasmatota	Thermoplasmatota	Thermoplasmatota	Thermoplasmatota__2
4572-13__1	Bacteria	Planctomycetota	Phycisphaerae	MSBL9	4572-13	4572-13	4572-13	4572-13__1
Sulfurimonadaceae__13	Bacteria	Campilobacterota	Campylobacteria	Campylobacterales	Sulfurimonadaceae	Sulfurimonas	Sulfurimonas	Sulfurimonadaceae__13
ANME-1__11	Archaea	Halobacterota	ANME-1	ANME-1	ANME-1	ANME-1	ANME-1	ANME-1__11
Sulfurovaceae__8	Bacteria	Campilobacterota	Campylobacteria	Campylobacterales	Sulfurovaceae	Sulfurovum	Sulfurovum	Sulfurovaceae__8
Bacteroidetes VC2.1 Bac22__3	Bacteria	Bacteroidota	Bacteroidia	Bacteroidetes VC2.1 Bac22	Bacteroidetes VC2.1 Bac22	Bacteroidetes VC2.1 Bac22	Bacteroidetes VC2.1 Bac22	Bacteroidetes VC2.1 Bac22__3
unclassified_Bacteria__15	Bacteria	unclassified_Bacteria	unclassified_Bacteria	unclassified_Bacteria	unclassified_Bacteria	unclassified_Bacteria	unclassified_Bacteria	unclassified_Bacteria__15
Marinimicrobia (SAR406 clade)__2	Bacteria	Marinimicrobia (SAR406 clade)	Marinimicrobia (SAR406 clade)	Marinimicrobia (SAR406 clade)	Marinimicrobia (SAR406 clade)	Marinimicrobia (SAR406 clade)	Marinimicrobia (SAR406 clade)	Marinimicrobia (SAR406 clade)__2
Desulfobacteraceae__3	Bacteria	Desulfobacterota_1	Desulfobacteria_1	Desulfobacterales	Desulfobacteraceae	Desulfobacterium	Desulfobacterium	Desulfobacteraceae__3
Methanopyraceae__1	Archaea	Euryarchaeota	Methanopyri	Methanopyrales	Methanopyraceae	Methanopyrus	Methanopyrus	Methanopyraceae__1
Desulfuromusa_1__2	Bacteria	Desulfobacterota_1	Desulfuromonadia	Geopsychrobacteraceae	Desulfuromusa_1	Desulfuromusa_1	Desulfuromusa_1	Desulfuromusa_1__2
Desulfobacteraceae__4	Bacteria	Desulfobacterota_1	Desulfobacteria_1	Desulfobacterales	Desulfobacteraceae	Desulfobacteraceae	Desulfobacteraceae	Desulfobacteraceae__4
Sulfurovaceae__9	Bacteria	Campilobacterota	Campylobacteria	Campylobacterales	Sulfurovaceae	Sulfurovum	Sulfurovum	Sulfurovaceae__9
Bacteroidetes VC2.1 Bac22__4	Bacteria	Bacteroidota	Bacteroidia	Bacteroidetes VC2.1 Bac22	Bacteroidetes VC2.1 Bac22	Bacteroidetes VC2.1 Bac22	Bacteroidetes VC2.1 Bac22	Bacteroidetes VC2.1 Bac22__4
TA06__2	Bacteria	TA06	TA06	TA06	TA06	TA06	TA06	TA06__2
Sulfurimonadaceae__14	Bacteria	Campilobacterota	Campylobacteria	Campylobacterales	Sulfurimonadaceae	Sulfurimonas	Sulfurimonas	Sulfurimonadaceae__14
unclassified_Bacteroidia__5	Bacteria	Bacteroidota	Bacteroidia	unclassified_Bacteroidia	unclassified_Bacteroidia	unclassified_Bacteroidia	unclassified_Bacteroidia	unclassified_Bacteroidia__5
Desulfosarcinaceae__4	Bacteria	Desulfobacterota_1	Desulfobacteria_1	Desulfobacterales	Desulfosarcinaceae	SEEP-SRB1	SEEP-SRB1	Desulfosarcinaceae__4
Aerophobales__1	Bacteria	Aerophobota	Aerophobia	Aerophobales	Aerophobales	Aerophobales	Aerophobales	Aerophobales__1
Bacteroidetes VC2.1 Bac22__5	Bacteria	Bacteroidota	Bacteroidia	Bacteroidetes VC2.1 Bac22	Bacteroidetes VC2.1 Bac22	Bacteroidetes VC2.1 Bac22	Bacteroidetes VC2.1 Bac22	Bacteroidetes VC2.1 Bac22__5
ANME-2a-2b__2	Archaea	Halobacterota	Methanosarcinia	Methanosarciniales	ANME-2a-2b	ANME-2a-2b	ANME-2a-2b	ANME-2a-2b__2
Melioribacteraceae__1	Bacteria	Bacteroidota	Ignavibacteria	Ignavibacteriales	Melioribacteraceae	IheB3-7	IheB3-7	Melioribacteraceae__1
Marinilabiliaceae__1	Bacteria	Bacteroidota	Bacteroidia	Bacteroidales_1	Marinilabiliaceae	Carboxylicivirga	Carboxylicivirga	Marinilabiliaceae__1
unclassified_Thermoprotei_1__1	Archaea	Crenarchaeota	Thermoprotei_1	unclassified_Thermoprotei_1	unclassified_Thermoprotei_1	unclassified_Thermoprotei_1	unclassified_Thermoprotei_1	unclassified_Thermoprotei_1__1
Prolixibacteraceae__3	Bacteria	Bacteroidota	Bacteroidia	Bacteroidales_2	Prolixibacteraceae	Draconibacterium	Draconibacterium	Prolixibacteraceae__3
Caldisericaceae__3	Bacteria	Caldisericota	Caldisericia	Caldisericales	Caldisericaceae	Caldisericum	Caldisericum	Caldisericaceae__3
Arcobacteraceae__1	Bacteria	Campilobacterota	Campylobacteria	Campylobacterales	Arcobacteraceae	Arcobacteraceae	Arcobacteraceae	Arcobacteraceae__1
Methanofastidiosales__2	Archaea	Euryarchaeota	Thermococci	Methanofastidiosales	Methanofastidiosales	Methanofastidiosales	Methanofastidiosales	Methanofastidiosales__2
ANME-2a-2b__3	Archaea	Halobacterota	Methanosarcinia	Methanosarciniales	ANME-2a-2b	ANME-2a-2b	ANME-2a-2b	ANME-2a-2b__3
Thermotogaceae__2	Bacteria	Thermotogota	Thermotogae	Thermotogales	Thermotogaceae	Pseudothermotoga	Pseudothermotoga	Thermotogaceae__2
Streptococcaceae__3	Bacteria	Firmicutes	Bacilli	Lactobacillales	Streptococcaceae	Streptococcus	Streptococcus	Streptococcaceae__3
JS1__13	Bacteria	Caldatribacteriota	JS1	JS1	JS1	JS1	JS1	JS1__13
Vibrionaceae__1	Bacteria	Proteobacteria	Gammaproteobacteria	Vibrionales	Vibrionaceae	unclassified_Vibrionaceae	unclassified_Vibrionaceae	Vibrionaceae__1
Spirochaetaceae__3	Bacteria	Spirochaetota	Spirochaetia	Spirochaetales	Spirochaetaceae	Spirochaeta 2	Spirochaeta 2	Spirochaetaceae__3
Desulfobacteraceae__5	Bacteria	Desulfobacterota_1	Desulfobacteria_1	Desulfobacterales	Desulfobacteraceae	Desulfobacterium	Desulfobacterium	Desulfobacteraceae__5
Sulfurimonadaceae__15	Bacteria	Campilobacterota	Campylobacteria	Campylobacterales	Sulfurimonadaceae	Sulfurimonas	Sulfurimonas	Sulfurimonadaceae__15
Thermococcaceae__1	Archaea	Euryarchaeota	Thermococci	Thermococcales	Thermococcaceae	Thermococcus	Thermococcus	Thermococcaceae__1
Arcobacteraceae__2	Bacteria	Campilobacterota	Campylobacteria	Campylobacterales	Arcobacteraceae	Arcobacteraceae	Arcobacteraceae	Arcobacteraceae__2
Woesearchaeales__4	Archaea	Nanoarchaeota	Nanoarchaeia	Woesearchaeales	Woesearchaeales	Woesearchaeales	Woesearchaeales	Woesearchaeales__4
Marinifilaceae_1__1	Bacteria	Bacteroidota	Bacteroidia	Bacteroidales_1	Marinifilaceae_1	Marinifilaceae_1	Marinifilaceae_1	Marinifilaceae_1__1
Spirochaetaceae__4	Bacteria	Spirochaetota	Spirochaetia	Spirochaetales	Spirochaetaceae	Spirochaeta 2	Spirochaeta 2	Spirochaetaceae__4
unclassified_Bacteria__16	Bacteria	unclassified_Bacteria	unclassified_Bacteria	unclassified_Bacteria	unclassified_Bacteria	unclassified_Bacteria	unclassified_Bacteria	unclassified_Bacteria__16
Desulfonauticaceae__5	Bacteria	Desulfobacterota_4	Desulfovibrionia	Desulfovibrionales	Desulfonauticaceae	Desulfothermus	Desulfothermus	Desulfonauticaceae__5
Lentimicrobiaceae__2	Bacteria	Bacteroidota	Bacteroidia	Sphingobacteriales	Lentimicrobiaceae	Lentimicrobiaceae	Lentimicrobiaceae	Lentimicrobiaceae__2
unclassified_Bacteria__17	Bacteria	unclassified_Bacteria	unclassified_Bacteria	unclassified_Bacteria	unclassified_Bacteria	unclassified_Bacteria	unclassified_Bacteria	unclassified_Bacteria__17
ANME-1b__4	Archaea	Halobacterota	ANME-1	ANME-1b	ANME-1b	ANME-1b	ANME-1b	ANME-1b__4
Thermofilaceae__2	Archaea	Crenarchaeota	Thermoprotei_1	Thermoproteales	Thermofilaceae	Thermofilum	Thermofilum	Thermofilaceae__2
Kosmotogaceae__1	Bacteria	Thermotogota	Thermotogae	Kosmotogales	Kosmotogaceae	Kosmotoga	Kosmotoga	Kosmotogaceae__1
Gemmatimonadaceae__1	Bacteria	Gemmatimonadota	Gemmatimonadetes	Gemmatimonadales	Gemmatimonadaceae	Gemmatimonas	Gemmatimonas	Gemmatimonadaceae__1
Spirochaetaceae__5	Bacteria	Spirochaetota	Spirochaetia	Spirochaetales	Spirochaetaceae	Sphaerochaeta	Sphaerochaeta	Spirochaetaceae__5
Beggiatoaceae__3	Bacteria	Proteobacteria	Gammaproteobacteria	Beggiatoales	Beggiatoaceae	Candidatus Marithioploca_1	Candidatus Marithioploca_1	Beggiatoaceae__3
unclassified_Bacteria__18	Bacteria	unclassified_Bacteria	unclassified_Bacteria	unclassified_Bacteria	unclassified_Bacteria	unclassified_Bacteria	unclassified_Bacteria	unclassified_Bacteria__18
JS1__14	Bacteria	Caldatribacteriota	JS1	JS1	JS1	JS1	JS1	JS1__14
Bacteroidetes VC2.1 Bac22__6	Bacteria	Bacteroidota	Bacteroidia	Bacteroidetes VC2.1 Bac22	Bacteroidetes VC2.1 Bac22	Bacteroidetes VC2.1 Bac22	Bacteroidetes VC2.1 Bac22	Bacteroidetes VC2.1 Bac22__6
Bacteroidetes VC2.1 Bac22__7	Bacteria	Bacteroidota	Bacteroidia	Bacteroidetes VC2.1 Bac22	Bacteroidetes VC2.1 Bac22	Bacteroidetes VC2.1 Bac22	Bacteroidetes VC2.1 Bac22	Bacteroidetes VC2.1 Bac22__7
unclassified_Anaerolineae__1	Bacteria	Chloroflexi	Anaerolineae	unclassified_Anaerolineae	unclassified_Anaerolineae	unclassified_Anaerolineae	unclassified_Anaerolineae	unclassified_Anaerolineae__1
unclassified_Bacteria__19	Bacteria	unclassified_Bacteria	unclassified_Bacteria	unclassified_Bacteria	unclassified_Bacteria	unclassified_Bacteria	unclassified_Bacteria	unclassified_Bacteria__19
Desulfonauticaceae__6	Bacteria	Desulfobacterota_4	Desulfovibrionia	Desulfovibrionales	Desulfonauticaceae	Desulfothermus	Desulfothermus	Desulfonauticaceae__6
Sulfurimonadaceae__16	Bacteria	Campilobacterota	Campylobacteria	Campylobacterales	Sulfurimonadaceae	Sulfurimonas	Sulfurimonas	Sulfurimonadaceae__16
ANME-1__12	Archaea	Halobacterota	ANME-1	ANME-1	ANME-1	ANME-1	ANME-1	ANME-1__12
Desulfurellaceae__3	Bacteria	Campilobacterota	Desulfurellia	Desulfurellales	Desulfurellaceae	Desulfurella	Desulfurella	Desulfurellaceae__3
unclassified_Bacteroidia__6	Bacteria	Bacteroidota	Bacteroidia	unclassified_Bacteroidia	unclassified_Bacteroidia	unclassified_Bacteroidia	unclassified_Bacteroidia	unclassified_Bacteroidia__6
Desulfonauticaceae__7	Bacteria	Desulfobacterota_4	Desulfovibrionia	Desulfovibrionales	Desulfonauticaceae	Desulfothermus	Desulfothermus	Desulfonauticaceae__7
Desulfocapsaceae__1	Bacteria	Desulfobacterota_2	Desulfobulbia	Desulfobulbales	Desulfocapsaceae	Desulfocapsa_2	Desulfocapsa_2	Desulfocapsaceae__1
Dissulfuribacteraceae__8	Bacteria	Desulfobacterota_2	Dissulfuribacteria	Dissulfuribacterales	Dissulfuribacteraceae	Dissulfuribacter	Dissulfuribacter	Dissulfuribacteraceae__8
Bacteroidetes VC2.1 Bac22__8	Bacteria	Bacteroidota	Bacteroidia	Bacteroidetes VC2.1 Bac22	Bacteroidetes VC2.1 Bac22	Bacteroidetes VC2.1 Bac22	Bacteroidetes VC2.1 Bac22	Bacteroidetes VC2.1 Bac22__8
Bathyarchaeia__5	Archaea	Crenarchaeota	Bathyarchaeia	Bathyarchaeia	Bathyarchaeia	Bathyarchaeia	Bathyarchaeia	Bathyarchaeia__5
Desulfocapsaceae__2	Bacteria	Desulfobacterota_2	Desulfobulbia	Desulfobulbales	Desulfocapsaceae	SEEP-SRB4	SEEP-SRB4	Desulfocapsaceae__2
CK-2C2-2__1	Bacteria	CK-2C2-2	CK-2C2-2	CK-2C2-2	CK-2C2-2	CK-2C2-2	CK-2C2-2	CK-2C2-2__1
Desulfofervidaceae__6	Bacteria	Desulfobacterota_5	Desulfofervidia	Desulfofervidales	Desulfofervidaceae	Candidatus Desulfofervidus	Candidatus Desulfofervidus	Desulfofervidaceae__6
Incertae Sedis__3	Bacteria	Desulfobacterota_2	Incertae Sedis	Incertae Sedis	Incertae Sedis	Incertae Sedis	Incertae Sedis	Incertae Sedis__3
Campylobacterales_Incertae Sedis_Thiofractor__1	Bacteria	Campilobacterota	Campylobacteria	Campylobacterales	Campylobacterales_Incertae Sedis_Thiofractor	Campylobacterales_Incertae Sedis_Thiofractor	Campylobacterales_Incertae Sedis_Thiofractor	Campylobacterales_Incertae Sedis_Thiofractor__1
JS1__15	Bacteria	Caldatribacteriota	JS1	JS1	JS1	JS1	JS1	JS1__15
Rhizobiaceae_1__1	Bacteria	Proteobacteria	Alphaproteobacteria	Rhizobiales_1	Rhizobiaceae_1	Allorhizobium-Neorhizobium-Pararhizobium-Rhizobium	Allorhizobium-Neorhizobium-Pararhizobium-Rhizobium	Rhizobiaceae_1__1
TTA-B1__2	Bacteria	Caldisericota	Caldisericia	Caldisericales	TTA-B1	TTA-B1	TTA-B1	TTA-B1__2
Desulfofervidaceae__7	Bacteria	Desulfobacterota_5	Desulfofervidia	Desulfofervidales	Desulfofervidaceae	Candidatus Desulfofervidus	Candidatus Desulfofervidus	Desulfofervidaceae__7
LCP-89__2	Bacteria	LCP-89	LCP-89	LCP-89	LCP-89	LCP-89	LCP-89	LCP-89__2
Desulfosarcinaceae__5	Bacteria	Desulfobacterota_1	Desulfobacteria_1	Desulfobacterales	Desulfosarcinaceae	Desulfosarcinaceae	Desulfosarcinaceae	Desulfosarcinaceae__5
Incertae Sedis__4	Bacteria	Desulfobacterota_2	Incertae Sedis	Incertae Sedis	Incertae Sedis	Incertae Sedis	Incertae Sedis	Incertae Sedis__4
Desulfobacterales__4	Bacteria	Desulfobacterota_1	Desulfobacteria_1	Desulfobacterales	Desulfobacterales	Desulfobacterales	Desulfobacterales	Desulfobacterales__4
unclassified_Bacteria__20	Bacteria	unclassified_Bacteria	unclassified_Bacteria	unclassified_Bacteria	unclassified_Bacteria	unclassified_Bacteria	unclassified_Bacteria	unclassified_Bacteria__20
Spirochaetaceae__6	Bacteria	Spirochaetota	Spirochaetia	Spirochaetales	Spirochaetaceae	Sphaerochaeta	Sphaerochaeta	Spirochaetaceae__6
unclassified_Bacteria__21	Bacteria	unclassified_Bacteria	unclassified_Bacteria	unclassified_Bacteria	unclassified_Bacteria	unclassified_Bacteria	unclassified_Bacteria	unclassified_Bacteria__21
ANME-1a__7	Archaea	Halobacterota	ANME-1	ANME-1a	ANME-1a	ANME-1a	ANME-1a	ANME-1a__7
Desulfobulbaceae__1	Bacteria	Desulfobacterota_2	Desulfobulbia	Desulfobulbales	Desulfobulbaceae	Desulfobulbaceae	Desulfobulbaceae	Desulfobulbaceae__1
Altiarchaeaceae__1	Archaea	Altiarchaeota	Altiarchaeia	Altiarchaeales	Altiarchaeaceae	Candidatus Altiarchaeum	Candidatus Altiarchaeum	Altiarchaeaceae__1
Thermococcaceae__2	Archaea	Euryarchaeota	Thermococci	Thermococcales	Thermococcaceae	Thermococcus	Thermococcus	Thermococcaceae__2
unclassified_Desulfurellales__2	Bacteria	Campilobacterota	Desulfurellia	Desulfurellales	unclassified_Desulfurellales	unclassified_Desulfurellales	unclassified_Desulfurellales	unclassified_Desulfurellales__2
Lactobacillaceae__2	Bacteria	Firmicutes	Bacilli	Lactobacillales	Lactobacillaceae	Lactobacillus_1	Lactobacillus_1	Lactobacillaceae__2
Micrococcaceae__1	Bacteria	Actinobacteriota	Actinobacteria	Micrococcales_1	Micrococcaceae	unclassified_Micrococcaceae	unclassified_Micrococcaceae	Micrococcaceae__1
Nitrososphaeria__1	Archaea	Crenarchaeota	Nitrososphaeria	Nitrososphaeria	Nitrososphaeria	Nitrososphaeria	Nitrososphaeria	Nitrososphaeria__1
JS1__16	Bacteria	Caldatribacteriota	JS1	JS1	JS1	JS1	JS1	JS1__16
Dissulfuribacteraceae__9	Bacteria	Desulfobacterota_2	Dissulfuribacteria	Dissulfuribacterales	Dissulfuribacteraceae	unclassified_Dissulfuribacteraceae	unclassified_Dissulfuribacteraceae	Dissulfuribacteraceae__9
Bacteroidetes VC2.1 Bac22__9	Bacteria	Bacteroidota	Bacteroidia	Bacteroidetes VC2.1 Bac22	Bacteroidetes VC2.1 Bac22	Bacteroidetes VC2.1 Bac22	Bacteroidetes VC2.1 Bac22	Bacteroidetes VC2.1 Bac22__9
ANME-1__13	Archaea	Halobacterota	ANME-1	ANME-1	ANME-1	ANME-1	ANME-1	ANME-1__13
Weeksellaceae__2	Bacteria	Bacteroidota	Bacteroidia	Flavobacteriales	Weeksellaceae	Ornithobacterium	Ornithobacterium	Weeksellaceae__2
ANME-2c__9	Archaea	Halobacterota	Methanosarcinia	Methanosarciniales	ANME-2c	ANME-2c	ANME-2c	ANME-2c__9
Bacteroidetes VC2.1 Bac22__10	Bacteria	Bacteroidota	Bacteroidia	Bacteroidetes VC2.1 Bac22	Bacteroidetes VC2.1 Bac22	Bacteroidetes VC2.1 Bac22	Bacteroidetes VC2.1 Bac22	Bacteroidetes VC2.1 Bac22__10
Desulfuromusa_1__3	Bacteria	Desulfobacterota_1	Desulfuromonadia	Geopsychrobacteraceae	Desulfuromusa_1	Desulfuromusa_1	Desulfuromusa_1	Desulfuromusa_1__3
Spirochaetaceae__7	Bacteria	Spirochaetota	Spirochaetia	Spirochaetales	Spirochaetaceae	Spirochaeta 2	Spirochaeta 2	Spirochaetaceae__7
Desulfonauticaceae__8	Bacteria	Desulfobacterota_4	Desulfovibrionia	Desulfovibrionales	Desulfonauticaceae	Desulfothermus	Desulfothermus	Desulfonauticaceae__8
LCP-89__3	Bacteria	LCP-89	LCP-89	LCP-89	LCP-89	LCP-89	LCP-89	LCP-89__3
Desulfofervidaceae__8	Bacteria	Desulfobacterota_5	Desulfofervidia	Desulfofervidales	Desulfofervidaceae	Candidatus Desulfofervidus	Candidatus Desulfofervidus	Desulfofervidaceae__8
ANME-1__14	Archaea	Halobacterota	ANME-1	ANME-1	ANME-1	ANME-1	ANME-1	ANME-1__14
Cyanobiaceae__1	Bacteria	Cyanobacteria	Cyanobacteriia	Synechococcales	Cyanobiaceae	Prochlorococcus MIT9313	Prochlorococcus MIT9313	Cyanobiaceae__1
WS1__1	Bacteria	WS1	WS1	WS1	WS1	WS1	WS1	WS1__1
Bathyarchaeia__6	Archaea	Crenarchaeota	Bathyarchaeia	Bathyarchaeia	Bathyarchaeia	Bathyarchaeia	Bathyarchaeia	Bathyarchaeia__6
Sulfurovaceae__10	Bacteria	Campilobacterota	Campylobacteria	Campylobacterales	Sulfurovaceae	Sulfurovum	Sulfurovum	Sulfurovaceae__10
unclassified_Bacteria__22	Bacteria	unclassified_Bacteria	unclassified_Bacteria	unclassified_Bacteria	unclassified_Bacteria	unclassified_Bacteria	unclassified_Bacteria	unclassified_Bacteria__22
Nautiliaceae__1	Bacteria	Campilobacterota	Campylobacteria	Nautiliales	Nautiliaceae	Nautilia	Nautilia	Nautiliaceae__1
Desulfobacteraceae__6	Bacteria	Desulfobacterota_1	Desulfobacteria_1	Desulfobacterales	Desulfobacteraceae	Desulfobacteraceae	Desulfobacteraceae	Desulfobacteraceae__6
Bacteroidetes VC2.1 Bac22__11	Bacteria	Bacteroidota	Bacteroidia	Bacteroidetes VC2.1 Bac22	Bacteroidetes VC2.1 Bac22	Bacteroidetes VC2.1 Bac22	Bacteroidetes VC2.1 Bac22	Bacteroidetes VC2.1 Bac22__11
Sulfurimonadaceae__17	Bacteria	Campilobacterota	Campylobacteria	Campylobacterales	Sulfurimonadaceae	Sulfurimonas	Sulfurimonas	Sulfurimonadaceae__17
Spirochaetaceae__8	Bacteria	Spirochaetota	Spirochaetia	Spirochaetales	Spirochaetaceae	Spirochaeta_2	Spirochaeta_2	Spirochaetaceae__8
Thiotrichaceae_1__2	Bacteria	Proteobacteria	Gammaproteobacteria	Thiotrichales	Thiotrichaceae_1	Thiotrichaceae_1	Thiotrichaceae_1	Thiotrichaceae_1__2
Dissulfuribacteraceae__10	Bacteria	Desulfobacterota_2	Dissulfuribacteria	Dissulfuribacterales	Dissulfuribacteraceae	SEEP-SRB2	SEEP-SRB2	Dissulfuribacteraceae__10
Aciduliprofundaceae__4	Archaea	Thermoplasmatota	Thermoplasmata	Acidiprofundales	Aciduliprofundaceae	Aciduliprofundum	Aciduliprofundum	Aciduliprofundaceae__4
Sulfurimonadaceae__18	Bacteria	Campilobacterota	Campylobacteria	Campylobacterales	Sulfurimonadaceae	Sulfurimonas	Sulfurimonas	Sulfurimonadaceae__18
Sulfurimonadaceae__19	Bacteria	Campilobacterota	Campylobacteria	Campylobacterales	Sulfurimonadaceae	Sulfurimonas	Sulfurimonas	Sulfurimonadaceae__19
Gammaproteobacteria Incertae Sedis_Unknown Family__1	Bacteria	Proteobacteria	Gammaproteobacteria	Gammaproteobacteria Incertae Sedis_Unknown Family	Gammaproteobacteria Incertae Sedis_Unknown Family	Gammaproteobacteria Incertae Sedis_Unknown Family	Gammaproteobacteria Incertae Sedis_Unknown Family	Gammaproteobacteria Incertae Sedis_Unknown Family__1
Comamonadaceae__2	Bacteria	Proteobacteria	Gammaproteobacteria	Burkholderiales	Comamonadaceae	Comamonadaceae	Comamonadaceae	Comamonadaceae__2
ANME-1a__8	Archaea	Halobacterota	ANME-1	ANME-1a	ANME-1a	ANME-1a	ANME-1a	ANME-1a__8
Desulfonauticaceae__9	Bacteria	Desulfobacterota_4	Desulfovibrionia	Desulfovibrionales	Desulfonauticaceae	Desulfothermus	Desulfothermus	Desulfonauticaceae__9
c5LKS83__1	Bacteria	Acidobacteriota	c5LKS83	c5LKS83	c5LKS83	c5LKS83	c5LKS83	c5LKS83__1
Desulfosarcinaceae__6	Bacteria	Desulfobacterota_1	Desulfobacteria_1	Desulfobacterales	Desulfosarcinaceae	SEEP-SRB1	SEEP-SRB1	Desulfosarcinaceae__6
JG30-KF-CM45__1	Bacteria	Chloroflexi	Chloroflexia	Thermomicrobiales	JG30-KF-CM45	JG30-KF-CM45	JG30-KF-CM45	JG30-KF-CM45__1
Beggiatoaceae__4	Bacteria	Proteobacteria	Gammaproteobacteria	Beggiatoales	Beggiatoaceae	Candidatus Marithioploca_1	Candidatus Marithioploca_1	Beggiatoaceae__4
Desulfocapsaceae__3	Bacteria	Desulfobacterota_2	Desulfobulbia	Desulfobulbales	Desulfocapsaceae	SEEP-SRB4	SEEP-SRB4	Desulfocapsaceae__3
ANME-2a-2b__4	Archaea	Halobacterota	Methanosarcinia	Methanosarciniales	ANME-2a-2b	ANME-2a-2b	ANME-2a-2b	ANME-2a-2b__4
Thiotrichaceae_1__3	Bacteria	Proteobacteria	Gammaproteobacteria	Thiotrichales	Thiotrichaceae_1	Thiotrichaceae_1	Thiotrichaceae_1	Thiotrichaceae_1__3
Bacteroidetes VC2.1 Bac22__12	Bacteria	Bacteroidota	Bacteroidia	Bacteroidetes VC2.1 Bac22	Bacteroidetes VC2.1 Bac22	Bacteroidetes VC2.1 Bac22	Bacteroidetes VC2.1 Bac22	Bacteroidetes VC2.1 Bac22__12
Thermoplasmatota__3	Archaea	Thermoplasmatota	Thermoplasmatota	Thermoplasmatota	Thermoplasmatota	Thermoplasmatota	Thermoplasmatota	Thermoplasmatota__3
Thiomicrospiraceae__1	Bacteria	Proteobacteria	Gammaproteobacteria	Thiomicrospirales	Thiomicrospiraceae	endosymbionts	endosymbionts	Thiomicrospiraceae__1
unclassified_Bacteria__23	Bacteria	unclassified_Bacteria	unclassified_Bacteria	unclassified_Bacteria	unclassified_Bacteria	unclassified_Bacteria	unclassified_Bacteria	unclassified_Bacteria__23
Omnitrophaceae__2	Bacteria	Verrucomicrobiota	Omnitrophia	Omnitrophales	Omnitrophaceae	Candidatus Omnitrophus	Candidatus Omnitrophus	Omnitrophaceae__2
Thermodesulfobacteriaceae__7	Bacteria	Desulfobacterota_5	Thermodesulfobacteria	Thermodesulfobacteriales	Thermodesulfobacteriaceae	Thermodesulfobacteriaceae	Thermodesulfobacteriaceae	Thermodesulfobacteriaceae__7
MAT-CR-M4-B07__2	Bacteria	MAT-CR-M4-B07	MAT-CR-M4-B07	MAT-CR-M4-B07	MAT-CR-M4-B07	MAT-CR-M4-B07	MAT-CR-M4-B07	MAT-CR-M4-B07__2
Gemellaceae__1	Bacteria	Firmicutes	Bacilli	Staphylococcales	Gemellaceae	Gemella	Gemella	Gemellaceae__1
Micrococcaceae__2	Bacteria	Actinobacteriota	Actinobacteria	Micrococcales_1	Micrococcaceae	Kocuria_2	Kocuria_2	Micrococcaceae__2
ANME-2c__10	Archaea	Halobacterota	Methanosarcinia	Methanosarciniales	ANME-2c	ANME-2c	ANME-2c	ANME-2c__10
Gammaproteobacteria Incertae Sedis_Unknown Family__2	Bacteria	Proteobacteria	Gammaproteobacteria	Gammaproteobacteria Incertae Sedis_Unknown Family	Gammaproteobacteria Incertae Sedis_Unknown Family	Gammaproteobacteria Incertae Sedis_Unknown Family	Gammaproteobacteria Incertae Sedis_Unknown Family	Gammaproteobacteria Incertae Sedis_Unknown Family__2
JS1__17	Bacteria	Caldatribacteriota	JS1	JS1	JS1	JS1	JS1	JS1__17
Bacteroidetes VC2.1 Bac22__13	Bacteria	Bacteroidota	Bacteroidia	Bacteroidetes VC2.1 Bac22	Bacteroidetes VC2.1 Bac22	Bacteroidetes VC2.1 Bac22	Bacteroidetes VC2.1 Bac22	Bacteroidetes VC2.1 Bac22__13
ANME-1a__9	Archaea	Halobacterota	ANME-1	ANME-1a	ANME-1a	ANME-1a	ANME-1a	ANME-1a__9
unclassified_Bacteria__24	Bacteria	unclassified_Bacteria	unclassified_Bacteria	unclassified_Bacteria	unclassified_Bacteria	unclassified_Bacteria	unclassified_Bacteria	unclassified_Bacteria__24
Sulfurovaceae__11	Bacteria	Campilobacterota	Campylobacteria	Campylobacterales	Sulfurovaceae	Sulfurovum	Sulfurovum	Sulfurovaceae__11
MSBL2__3	Bacteria	Cloacimonadota	Cloacimonadia	MSBL2	MSBL2	MSBL2	MSBL2	MSBL2__3
Desulfuromusa_1__4	Bacteria	Desulfobacterota_1	Desulfuromonadia	Geopsychrobacteraceae	Desulfuromusa_1	Desulfuromusa_1	Desulfuromusa_1	Desulfuromusa_1__4
Syntrophales__2	Bacteria	Desulfobacterota_1	Syntrophia	Syntrophales	Syntrophales	Syntrophales	Syntrophales	Syntrophales__2
Desulfatiglandaceae__4	Bacteria	Desulfobacterota_1	Desulfobacteria_2	Desulfatiglandales	Desulfatiglandaceae	Desulfatiglans	Desulfatiglans	Desulfatiglandaceae__4
Prevotellaceae__1	Bacteria	Bacteroidota	Bacteroidia	Bacteroidales_1	Prevotellaceae	Prevotella_9	Prevotella_9	Prevotellaceae__1
ANME-2c__11	Archaea	Halobacterota	Methanosarcinia	Methanosarciniales	ANME-2c	ANME-2c	ANME-2c	ANME-2c__11
ANME-1b__5	Archaea	Halobacterota	ANME-1	ANME-1b	ANME-1b	ANME-1b	ANME-1b	ANME-1b__5
Aerophobales__2	Bacteria	Aerophobota	Aerophobia	Aerophobales	Aerophobales	Aerophobales	Aerophobales	Aerophobales__2
Bathyarchaeia__7	Archaea	Crenarchaeota	Bathyarchaeia	Bathyarchaeia	Bathyarchaeia	Bathyarchaeia	Bathyarchaeia	Bathyarchaeia__7
MSBL8__4	Bacteria	Cloacimonadota	Cloacimonadia	Cloacimonadales	MSBL8	MSBL8	MSBL8	MSBL8__4
Deep Sea Euryarchaeotic Group(DSEG)__1	Archaea	Aenigmarchaeota	Deep Sea Euryarchaeotic Group(DSEG)	Deep Sea Euryarchaeotic Group(DSEG)	Deep Sea Euryarchaeotic Group(DSEG)	Deep Sea Euryarchaeotic Group(DSEG)	Deep Sea Euryarchaeotic Group(DSEG)	Deep Sea Euryarchaeotic Group(DSEG)__1
Schekmanbacteria__1	Bacteria	Schekmanbacteria	Schekmanbacteria	Schekmanbacteria	Schekmanbacteria	Schekmanbacteria	Schekmanbacteria	Schekmanbacteria__1
Gemmataceae__1	Bacteria	Planctomycetota	Planctomycetes	Gemmatales	Gemmataceae	Fimbriiglobus	Fimbriiglobus	Gemmataceae__1
Fermentibacteraceae__2	Bacteria	Fermentibacterota	Fermentibacteria	Fermentibacterales	Fermentibacteraceae	Fermentibacteraceae	Fermentibacteraceae	Fermentibacteraceae__2
unclassified_Dissulfuribacterales__1	Bacteria	Desulfobacterota_2	Dissulfuribacteria	Dissulfuribacterales	unclassified_Dissulfuribacterales	unclassified_Dissulfuribacterales	unclassified_Dissulfuribacterales	unclassified_Dissulfuribacterales__1
Enterobacteriaceae_1__1	Bacteria	Proteobacteria	Gammaproteobacteria	Enterobacterales	Enterobacteriaceae_1	unclassified_Enterobacteriaceae_1	unclassified_Enterobacteriaceae_1	Enterobacteriaceae_1__1
Thermotogaceae__3	Bacteria	Thermotogota	Thermotogae	Thermotogales	Thermotogaceae	Pseudothermotoga	Pseudothermotoga	Thermotogaceae__3
Zixibacteria__1	Bacteria	Zixibacteria	Zixibacteria	Zixibacteria	Zixibacteria	Zixibacteria	Zixibacteria	Zixibacteria__1
Flavobacteriaceae_1__3	Bacteria	Bacteroidota	Bacteroidia	Flavobacteriales	Flavobacteriaceae_1	Maritimimonas	Maritimimonas	Flavobacteriaceae_1__3
Methylomonadaceae__3	Bacteria	Proteobacteria	Gammaproteobacteria	Methylococcales	Methylomonadaceae	Methyloprofundus	Methyloprofundus	Methylomonadaceae__3
Micrococcaceae__3	Bacteria	Actinobacteriota	Actinobacteria	Micrococcales_1	Micrococcaceae	unclassified_Micrococcaceae	unclassified_Micrococcaceae	Micrococcaceae__3
Methanosarcinaceae__1	Archaea	Halobacterota	Methanosarcinia	Methanosarciniales	Methanosarcinaceae	Methanosarcinaceae	Methanosarcinaceae	Methanosarcinaceae__1
Hadarchaeales__1	Archaea	Hadarchaeota	Hadarchaeia	Hadarchaeales	Hadarchaeales	Hadarchaeales	Hadarchaeales	Hadarchaeales__1
NS9 marine group__1	Bacteria	Bacteroidota	Bacteroidia	Flavobacteriales	NS9 marine group	NS9 marine group	NS9 marine group	NS9 marine group__1
Corynebacteriaceae__5	Bacteria	Actinobacteriota	Actinobacteria	Corynebacteriales	Corynebacteriaceae	Corynebacterium_1	Corynebacterium_1	Corynebacteriaceae__5
Sulfurovaceae__12	Bacteria	Campilobacterota	Campylobacteria	Campylobacterales	Sulfurovaceae	Sulfurovum	Sulfurovum	Sulfurovaceae__12
unclassified_Bacteria__25	Bacteria	unclassified_Bacteria	unclassified_Bacteria	unclassified_Bacteria	unclassified_Bacteria	unclassified_Bacteria	unclassified_Bacteria	unclassified_Bacteria__25
Mesoaciditogaceae__3	Bacteria	Thermotogota	Thermotogae	Mesoaciditogales	Mesoaciditogaceae	Mesoaciditoga	Mesoaciditoga	Mesoaciditogaceae__3
Spirochaetaceae__9	Bacteria	Spirochaetota	Spirochaetia	Spirochaetales	Spirochaetaceae	Spirochaeta 2	Spirochaeta 2	Spirochaetaceae__9
Oxalobacteraceae__2	Bacteria	Proteobacteria	Gammaproteobacteria	Burkholderiales	Oxalobacteraceae	unclassified_Oxalobacteraceae	unclassified_Oxalobacteraceae	Oxalobacteraceae__2
Anaerolineaceae__1	Bacteria	Chloroflexi	Anaerolineae	Anaerolineales	Anaerolineaceae	Anaerolineaceae	Anaerolineaceae	Anaerolineaceae__1
ANME-1__15	Archaea	Halobacterota	ANME-1	ANME-1	ANME-1	ANME-1	ANME-1	ANME-1__15
unclassified_Thermoprotei_1__2	Archaea	Crenarchaeota	Thermoprotei_1	unclassified_Thermoprotei_1	unclassified_Thermoprotei_1	unclassified_Thermoprotei_1	unclassified_Thermoprotei_1	unclassified_Thermoprotei_1__2
Desulfofervidaceae__9	Bacteria	Desulfobacterota_5	Desulfofervidia	Desulfofervidales	Desulfofervidaceae	Candidatus Desulfofervidus	Candidatus Desulfofervidus	Desulfofervidaceae__9
Bacillaceae_11__1	Bacteria	Firmicutes	Bacilli	Bacillales_8	Bacillaceae_11	Bacillus_10	Bacillus_10	Bacillaceae_11__1
Woesearchaeales__5	Archaea	Nanoarchaeota	Nanoarchaeia	Woesearchaeales	Woesearchaeales	Woesearchaeales	Woesearchaeales	Woesearchaeales__5
Thermotogae__3	Bacteria	Thermotogota	Thermotogae	Thermotogae	Thermotogae	Thermotogae	Thermotogae	Thermotogae__3
SC-I-84__1	Bacteria	Proteobacteria	Gammaproteobacteria	Burkholderiales	SC-I-84	SC-I-84	SC-I-84	SC-I-84__1
Anaerolineaceae__2	Bacteria	Chloroflexi	Anaerolineae	Anaerolineales	Anaerolineaceae	Anaerolineaceae UCG-001	Anaerolineaceae UCG-001	Anaerolineaceae__2
Thermococcaceae__3	Archaea	Euryarchaeota	Thermococci	Thermococcales	Thermococcaceae	Thermococcus	Thermococcus	Thermococcaceae__3
unclassified_Bacteria__26	Bacteria	unclassified_Bacteria	unclassified_Bacteria	unclassified_Bacteria	unclassified_Bacteria	unclassified_Bacteria	unclassified_Bacteria	unclassified_Bacteria__26
Acetothermiia__3	Bacteria	Acetothermia	Acetothermiia	Acetothermiia	Acetothermiia	Acetothermiia	Acetothermiia	Acetothermiia__3
unclassified_Archaea__2	Archaea	unclassified_Archaea	unclassified_Archaea	unclassified_Archaea	unclassified_Archaea	unclassified_Archaea	unclassified_Archaea	unclassified_Archaea__2
Spirochaetaceae__10	Bacteria	Spirochaetota	Spirochaetia	Spirochaetales	Spirochaetaceae	Spirochaeta 2	Spirochaeta 2	Spirochaetaceae__10
ANME-1__16	Archaea	Halobacterota	ANME-1	ANME-1	ANME-1	ANME-1	ANME-1	ANME-1__16
Sulfurovaceae__13	Bacteria	Campilobacterota	Campylobacteria	Campylobacterales	Sulfurovaceae	Sulfurovum	Sulfurovum	Sulfurovaceae__13
JS1__18	Bacteria	Caldatribacteriota	JS1	JS1	JS1	JS1	JS1	JS1__18
Acetothermiia__4	Bacteria	Acetothermia	Acetothermiia	Acetothermiia	Acetothermiia	Acetothermiia	Acetothermiia	Acetothermiia__4
Desulfosarcinaceae__7	Bacteria	Desulfobacterota_1	Desulfobacteria_1	Desulfobacterales	Desulfosarcinaceae	Desulfonatronobacter	Desulfonatronobacter	Desulfosarcinaceae__7
Methanofastidiosales__3	Archaea	Euryarchaeota	Thermococci	Methanofastidiosales	Methanofastidiosales	Methanofastidiosales	Methanofastidiosales	Methanofastidiosales__3
Lentimicrobiaceae__3	Bacteria	Bacteroidota	Bacteroidia	Sphingobacteriales	Lentimicrobiaceae	Lentimicrobiaceae	Lentimicrobiaceae	Lentimicrobiaceae__3
JS1__19	Bacteria	Caldatribacteriota	JS1	JS1	JS1	JS1	JS1	JS1__19
Kiritimatiellaceae__4	Bacteria	Verrucomicrobiota	Kiritimatiellae	Kiritimatiellales	Kiritimatiellaceae	MSBL3	MSBL3	Kiritimatiellaceae__4
unclassified_Root__4	unclassified_Root	unclassified_Root	unclassified_Root	unclassified_Root	unclassified_Root	unclassified_Root	unclassified_Root	unclassified_Root__4
4572-13__2	Bacteria	Planctomycetota	Phycisphaerae	MSBL9	4572-13	4572-13	4572-13	4572-13__2
Sulfurimonadaceae__20	Bacteria	Campilobacterota	Campylobacteria	Campylobacterales	Sulfurimonadaceae	Sulfurimonas	Sulfurimonas	Sulfurimonadaceae__20
Spirochaetaceae__11	Bacteria	Spirochaetota	Spirochaetia	Spirochaetales	Spirochaetaceae	Sediminispirochaeta	Sediminispirochaeta	Spirochaetaceae__11
Acanthopleuribacteraceae__1	Bacteria	Acidobacteriota	Holophagae	Acanthopleuribacterales	Acanthopleuribacteraceae	Thermotomaculum	Thermotomaculum	Acanthopleuribacteraceae__1
Incertae Sedis__5	Bacteria	Desulfobacterota_2	Incertae Sedis	Incertae Sedis	Incertae Sedis	Incertae Sedis	Incertae Sedis	Incertae Sedis__5
Thermofilaceae__3	Archaea	Crenarchaeota	Thermoprotei_1	Thermoproteales	Thermofilaceae	Thermofilum	Thermofilum	Thermofilaceae__3
Desulfofervidaceae__10	Bacteria	Desulfobacterota_5	Desulfofervidia	Desulfofervidales	Desulfofervidaceae	Candidatus Desulfofervidus	Candidatus Desulfofervidus	Desulfofervidaceae__10
ANME-1a__10	Archaea	Halobacterota	ANME-1	ANME-1a	ANME-1a	ANME-1a	ANME-1a	ANME-1a__10
unclassified_Bacteria__27	Bacteria	unclassified_Bacteria	unclassified_Bacteria	unclassified_Bacteria	unclassified_Bacteria	unclassified_Bacteria	unclassified_Bacteria	unclassified_Bacteria__27
Marinimicrobia (SAR406 clade)__3	Bacteria	Marinimicrobia (SAR406 clade)	Marinimicrobia (SAR406 clade)	Marinimicrobia (SAR406 clade)	Marinimicrobia (SAR406 clade)	Marinimicrobia (SAR406 clade)	Marinimicrobia (SAR406 clade)	Marinimicrobia (SAR406 clade)__3
MSBL8__5	Bacteria	Cloacimonadota	Cloacimonadia	Cloacimonadales	MSBL8	MSBL8	MSBL8	MSBL8__5
Aciduliprofundaceae__5	Archaea	Thermoplasmatota	Thermoplasmata	Acidiprofundales	Aciduliprofundaceae	Aciduliprofundum	Aciduliprofundum	Aciduliprofundaceae__5
Bathyarchaeia__8	Archaea	Crenarchaeota	Bathyarchaeia	Bathyarchaeia	Bathyarchaeia	Bathyarchaeia	Bathyarchaeia	Bathyarchaeia__8
unclassified_Bacteria__28	Bacteria	unclassified_Bacteria	unclassified_Bacteria	unclassified_Bacteria	unclassified_Bacteria	unclassified_Bacteria	unclassified_Bacteria	unclassified_Bacteria__28
Desulfosarcinaceae__8	Bacteria	Desulfobacterota_1	Desulfobacteria_1	Desulfobacterales	Desulfosarcinaceae	Desulfosarcinaceae	Desulfosarcinaceae	Desulfosarcinaceae__8
JS1__20	Bacteria	Caldatribacteriota	JS1	JS1	JS1	JS1	JS1	JS1__20
Sulfurimonadaceae__21	Bacteria	Campilobacterota	Campylobacteria	Campylobacterales	Sulfurimonadaceae	Sulfurimonas	Sulfurimonas	Sulfurimonadaceae__21
Desulfobacteraceae__7	Bacteria	Desulfobacterota_1	Desulfobacteria_1	Desulfobacterales	Desulfobacteraceae	Desulfoconvexum	Desulfoconvexum	Desulfobacteraceae__7
Thermodesulfobacteriaceae__8	Bacteria	Desulfobacterota_5	Thermodesulfobacteria	Thermodesulfobacteriales	Thermodesulfobacteriaceae	Thermodesulfobacteriaceae	Thermodesulfobacteriaceae	Thermodesulfobacteriaceae__8
unclassified_Bacteria__29	Bacteria	unclassified_Bacteria	unclassified_Bacteria	unclassified_Bacteria	unclassified_Bacteria	unclassified_Bacteria	unclassified_Bacteria	unclassified_Bacteria__29
ANME-1__17	Archaea	Halobacterota	ANME-1	ANME-1	ANME-1	ANME-1	ANME-1	ANME-1__17
Dissulfuribacteraceae__11	Bacteria	Desulfobacterota_2	Dissulfuribacteria	Dissulfuribacterales	Dissulfuribacteraceae	Dissulfuribacteraceae	Dissulfuribacteraceae	Dissulfuribacteraceae__11
unclassified_Root__5	unclassified_Root	unclassified_Root	unclassified_Root	unclassified_Root	unclassified_Root	unclassified_Root	unclassified_Root	unclassified_Root__5
Desulfobacterales__5	Bacteria	Desulfobacterota_1	Desulfobacteria_1	Desulfobacterales	Desulfobacterales	Desulfobacterales	Desulfobacterales	Desulfobacterales__5
Sulfurimonadaceae__22	Bacteria	Campilobacterota	Campylobacteria	Campylobacterales	Sulfurimonadaceae	Sulfurimonas	Sulfurimonas	Sulfurimonadaceae__22
Desulfofervidaceae__11	Bacteria	Desulfobacterota_5	Desulfofervidia	Desulfofervidales	Desulfofervidaceae	Candidatus Desulfofervidus	Candidatus Desulfofervidus	Desulfofervidaceae__11
Bacteroidetes VC2.1 Bac22__14	Bacteria	Bacteroidota	Bacteroidia	Bacteroidetes VC2.1 Bac22	Bacteroidetes VC2.1 Bac22	Bacteroidetes VC2.1 Bac22	Bacteroidetes VC2.1 Bac22	Bacteroidetes VC2.1 Bac22__14
Sulfurimonadaceae__23	Bacteria	Campilobacterota	Campylobacteria	Campylobacterales	Sulfurimonadaceae	Sulfurimonas	Sulfurimonas	Sulfurimonadaceae__23
Desulfurobacteriaceae__1	Bacteria	Aquificota	Desulfurobacteriia	Desulfurobacteriales	Desulfurobacteriaceae	Desulfurobacteriaceae	Desulfurobacteriaceae	Desulfurobacteriaceae__1
unclassified_Bacteria__30	Bacteria	unclassified_Bacteria	unclassified_Bacteria	unclassified_Bacteria	unclassified_Bacteria	unclassified_Bacteria	unclassified_Bacteria	unclassified_Bacteria__30
Gammaproteobacteria Incertae Sedis_Unknown Family__3	Bacteria	Proteobacteria	Gammaproteobacteria	Gammaproteobacteria Incertae Sedis_Unknown Family	Gammaproteobacteria Incertae Sedis_Unknown Family	Gammaproteobacteria Incertae Sedis_Unknown Family	Gammaproteobacteria Incertae Sedis_Unknown Family	Gammaproteobacteria Incertae Sedis_Unknown Family__3
Thermofilaceae__4	Archaea	Crenarchaeota	Thermoprotei_1	Thermoproteales	Thermofilaceae	Thermofilum	Thermofilum	Thermofilaceae__4
Thermotogae__4	Bacteria	Thermotogota	Thermotogae	Thermotogae	Thermotogae	Thermotogae	Thermotogae	Thermotogae__4
unclassified_Methanosarciniales__2	Archaea	Halobacterota	Methanosarcinia	Methanosarciniales	unclassified_Methanosarciniales	unclassified_Methanosarciniales	unclassified_Methanosarciniales	unclassified_Methanosarciniales__2
unclassified_Bacteria__31	Bacteria	unclassified_Bacteria	unclassified_Bacteria	unclassified_Bacteria	unclassified_Bacteria	unclassified_Bacteria	unclassified_Bacteria	unclassified_Bacteria__31
Desulfosarcinaceae__9	Bacteria	Desulfobacterota_1	Desulfobacteria_1	Desulfobacterales	Desulfosarcinaceae	Desulfosarcinaceae	Desulfosarcinaceae	Desulfosarcinaceae__9
Gammaproteobacteria Incertae Sedis_Unknown Family__4	Bacteria	Proteobacteria	Gammaproteobacteria	Gammaproteobacteria Incertae Sedis_Unknown Family	Gammaproteobacteria Incertae Sedis_Unknown Family	Gammaproteobacteria Incertae Sedis_Unknown Family	Gammaproteobacteria Incertae Sedis_Unknown Family	Gammaproteobacteria Incertae Sedis_Unknown Family__4
unclassified_Bacteroidia__7	Bacteria	Bacteroidota	Bacteroidia	unclassified_Bacteroidia	unclassified_Bacteroidia	unclassified_Bacteroidia	unclassified_Bacteroidia	unclassified_Bacteroidia__7
unclassified_Dehalococcoidia__2	Bacteria	Chloroflexi	Dehalococcoidia	unclassified_Dehalococcoidia	unclassified_Dehalococcoidia	unclassified_Dehalococcoidia	unclassified_Dehalococcoidia	unclassified_Dehalococcoidia__2
Pseudonocardiaceae_2__1	Bacteria	Actinobacteriota	Actinobacteria	Pseudonocardiales	Pseudonocardiaceae_2	Pseudonocardia	Pseudonocardia	Pseudonocardiaceae_2__1
Desulfobacteraceae__8	Bacteria	Desulfobacterota_1	Desulfobacteria_1	Desulfobacterales	Desulfobacteraceae	unclassified_Desulfobacteraceae	unclassified_Desulfobacteraceae	Desulfobacteraceae__8
Brachyspirales Incertae Sedis_Exilispira__1	Bacteria	Spirochaetota	Brachyspirae_Brachyspirales	Brachyspirales Incertae Sedis_Exilispira	Brachyspirales Incertae Sedis_Exilispira	Brachyspirales Incertae Sedis_Exilispira	Brachyspirales Incertae Sedis_Exilispira	Brachyspirales Incertae Sedis_Exilispira__1
Desulfosarcinaceae__10	Bacteria	Desulfobacterota_1	Desulfobacteria_1	Desulfobacterales	Desulfosarcinaceae	Desulfosarcinaceae	Desulfosarcinaceae	Desulfosarcinaceae__10
unclassified_Methanosarciniales__3	Archaea	Halobacterota	Methanosarcinia	Methanosarciniales	unclassified_Methanosarciniales	unclassified_Methanosarciniales	unclassified_Methanosarciniales	unclassified_Methanosarciniales__3
Anaerolineaceae__3	Bacteria	Chloroflexi	Anaerolineae	Anaerolineales	Anaerolineaceae	Thermomarinilinea	Thermomarinilinea	Anaerolineaceae__3
Thermococcaceae__4	Archaea	Euryarchaeota	Thermococci	Thermococcales	Thermococcaceae	Thermococcus	Thermococcus	Thermococcaceae__4
Lentimicrobiaceae__4	Bacteria	Bacteroidota	Bacteroidia	Sphingobacteriales	Lentimicrobiaceae	Lentimicrobiaceae	Lentimicrobiaceae	Lentimicrobiaceae__4
unclassified_Bacteria__32	Bacteria	unclassified_Bacteria	unclassified_Bacteria	unclassified_Bacteria	unclassified_Bacteria	unclassified_Bacteria	unclassified_Bacteria	unclassified_Bacteria__32
Ignisphaeraceae__3	Archaea	Crenarchaeota	Thermoprotei_1	Desulfurococcales	Ignisphaeraceae	Ignisphaeraceae	Ignisphaeraceae	Ignisphaeraceae__3
Hydrothermae__2	Bacteria	Hydrothermae	Hydrothermae	Hydrothermae	Hydrothermae	Hydrothermae	Hydrothermae	Hydrothermae__2
Cyclobacteriaceae_1__1	Bacteria	Bacteroidota	Bacteroidia	Cytophagales_1	Cyclobacteriaceae_1	Cyclobacteriaceae_1	Cyclobacteriaceae_1	Cyclobacteriaceae_1__1
Bacteroidetes BD2-2__2	Bacteria	Bacteroidota	Bacteroidia	Bacteroidales_2	Bacteroidetes BD2-2	Bacteroidetes BD2-2	Bacteroidetes BD2-2	Bacteroidetes BD2-2__2
Bacillaceae_9__1	Bacteria	Firmicutes	Bacilli	Bacillales_6	Bacillaceae_9	Geobacillus	Geobacillus	Bacillaceae_9__1
unclassified_Bacteroidia__8	Bacteria	Bacteroidota	Bacteroidia	unclassified_Bacteroidia	unclassified_Bacteroidia	unclassified_Bacteroidia	unclassified_Bacteroidia	unclassified_Bacteroidia__8
ANME-1__18	Archaea	Halobacterota	ANME-1	ANME-1	ANME-1	ANME-1	ANME-1	ANME-1__18
Hungateiclostridiaceae__1	Bacteria	Firmicutes	Clostridia_1	Hungateiclostridiaceae	Hungateiclostridiaceae	Hungateiclostridiaceae	Hungateiclostridiaceae	Hungateiclostridiaceae__1
unclassified_Archaea__3	Archaea	unclassified_Archaea	unclassified_Archaea	unclassified_Archaea	unclassified_Archaea	unclassified_Archaea	unclassified_Archaea	unclassified_Archaea__3
Marinilabiliaceae__2	Bacteria	Bacteroidota	Bacteroidia	Bacteroidales_1	Marinilabiliaceae	Carboxylicivirga	Carboxylicivirga	Marinilabiliaceae__2
SG8-4__1	Bacteria	Planctomycetota	Phycisphaerae	MSBL9	SG8-4	SG8-4	SG8-4	SG8-4__1
ANME-1__19	Archaea	Halobacterota	ANME-1	ANME-1	ANME-1	ANME-1	ANME-1	ANME-1__19
Omnitrophaceae__3	Bacteria	Verrucomicrobiota	Omnitrophia	Omnitrophales	Omnitrophaceae	Candidatus Omnitrophus	Candidatus Omnitrophus	Omnitrophaceae__3
unclassified_Nanoarchaeia__1	Archaea	Nanoarchaeota	Nanoarchaeia	unclassified_Nanoarchaeia	unclassified_Nanoarchaeia	unclassified_Nanoarchaeia	unclassified_Nanoarchaeia	unclassified_Nanoarchaeia__1
unclassified_Thermoprotei_1__3	Archaea	Crenarchaeota	Thermoprotei_1	unclassified_Thermoprotei_1	unclassified_Thermoprotei_1	unclassified_Thermoprotei_1	unclassified_Thermoprotei_1	unclassified_Thermoprotei_1__3
ADurb.Bin408__4	Bacteria	Bacteroidota	Bacteroidia	Sphingobacteriales	ADurb.Bin408	ADurb.Bin408	ADurb.Bin408	ADurb.Bin408__4
Desulfosarcinaceae__11	Bacteria	Desulfobacterota_1	Desulfobacteria_1	Desulfobacterales	Desulfosarcinaceae	SEEP-SRB1	SEEP-SRB1	Desulfosarcinaceae__11
Zixibacteria__2	Bacteria	Zixibacteria	Zixibacteria	Zixibacteria	Zixibacteria	Zixibacteria	Zixibacteria	Zixibacteria__2
Woesearchaeales__6	Archaea	Nanoarchaeota	Nanoarchaeia	Woesearchaeales	Woesearchaeales	Woesearchaeales	Woesearchaeales	Woesearchaeales__6
Crocinitomicaceae__1	Bacteria	Bacteroidota	Bacteroidia	Flavobacteriales	Crocinitomicaceae	Crocinitomicaceae	Crocinitomicaceae	Crocinitomicaceae__1
ANME-1__20	Archaea	Halobacterota	ANME-1	ANME-1	ANME-1	ANME-1	ANME-1	ANME-1__20
unclassified_Bacteria__33	Bacteria	unclassified_Bacteria	unclassified_Bacteria	unclassified_Bacteria	unclassified_Bacteria	unclassified_Bacteria	unclassified_Bacteria	unclassified_Bacteria__33
Thermoflexaceae__1	Bacteria	Chloroflexi	Anaerolineae	Thermoflexales	Thermoflexaceae	Thermoflexus	Thermoflexus	Thermoflexaceae__1
Nitrosopumilaceae__1	Archaea	Crenarchaeota	Nitrososphaeria	Nitrosopumilales	Nitrosopumilaceae	Candidatus Nitrosopumilus	Candidatus Nitrosopumilus	Nitrosopumilaceae__1
Desulfobacteraceae__9	Bacteria	Desulfobacterota_1	Desulfobacteria_1	Desulfobacterales	Desulfobacteraceae	Desulfobacterium	Desulfobacterium	Desulfobacteraceae__9
Sulfurimonadaceae__25	Bacteria	Campilobacterota	Campylobacteria	Campylobacterales	Sulfurimonadaceae	Sulfurimonas	Sulfurimonas	Sulfurimonadaceae__25
Fervidicoccaceae__1	Archaea	Crenarchaeota	Thermoprotei_1	Fervidicoccales	Fervidicoccaceae	Fervidicoccus	Fervidicoccus	Fervidicoccaceae__1
SB-5__2	Bacteria	Bacteroidota	Bacteroidia	Bacteroidales_2	SB-5	SB-5	SB-5	SB-5__2
Gracilibacteria__1	Bacteria	Patescibacteria	Gracilibacteria	Gracilibacteria	Gracilibacteria	Gracilibacteria	Gracilibacteria	Gracilibacteria__1
LCP-89__4	Bacteria	LCP-89	LCP-89	LCP-89	LCP-89	LCP-89	LCP-89	LCP-89__4
Syntrophales__3	Bacteria	Desulfobacterota_1	Syntrophia	Syntrophales	Syntrophales	Syntrophales	Syntrophales	Syntrophales__3
Desulfofervidaceae__12	Bacteria	Desulfobacterota_5	Desulfofervidia	Desulfofervidales	Desulfofervidaceae	Candidatus Desulfofervidus	Candidatus Desulfofervidus	Desulfofervidaceae__12
ANME-1a__11	Archaea	Halobacterota	ANME-1	ANME-1a	ANME-1a	ANME-1a	ANME-1a	ANME-1a__11
Lentimicrobiaceae__5	Bacteria	Bacteroidota	Bacteroidia	Sphingobacteriales	Lentimicrobiaceae	Lentimicrobiaceae	Lentimicrobiaceae	Lentimicrobiaceae__5
Sulfurovaceae__14	Bacteria	Campilobacterota	Campylobacteria	Campylobacterales	Sulfurovaceae	Sulfurovum	Sulfurovum	Sulfurovaceae__14
Paceibacteraceae__1	Bacteria	Patescibacteria	Parcubacteria	Paceibacterales	Paceibacteraceae	Candidatus Paceibacter	Candidatus Paceibacter	Paceibacteraceae__1
unclassified_Bacteria__34	Bacteria	unclassified_Bacteria	unclassified_Bacteria	unclassified_Bacteria	unclassified_Bacteria	unclassified_Bacteria	unclassified_Bacteria	unclassified_Bacteria__34
Caldisericaceae__4	Bacteria	Caldisericota	Caldisericia	Caldisericales	Caldisericaceae	Caldisericum	Caldisericum	Caldisericaceae__4
unclassified_Patescibacteria__1	Bacteria	Patescibacteria	unclassified_Patescibacteria	unclassified_Patescibacteria	unclassified_Patescibacteria	unclassified_Patescibacteria	unclassified_Patescibacteria	unclassified_Patescibacteria__1
Kosmotogaceae__2	Bacteria	Thermotogota	Thermotogae	Kosmotogales	Kosmotogaceae	Kosmotoga	Kosmotoga	Kosmotogaceae__2
Aciduliprofundaceae__6	Archaea	Thermoplasmatota	Thermoplasmata	Acidiprofundales	Aciduliprofundaceae	JdFR-45	JdFR-45	Aciduliprofundaceae__6
Desulfofervidaceae__13	Bacteria	Desulfobacterota_5	Desulfofervidia	Desulfofervidales	Desulfofervidaceae	Candidatus Desulfofervidus	Candidatus Desulfofervidus	Desulfofervidaceae__13
unclassified_Bacteria__35	Bacteria	unclassified_Bacteria	unclassified_Bacteria	unclassified_Bacteria	unclassified_Bacteria	unclassified_Bacteria	unclassified_Bacteria	unclassified_Bacteria__35
unclassified_Bacteria__36	Bacteria	unclassified_Bacteria	unclassified_Bacteria	unclassified_Bacteria	unclassified_Bacteria	unclassified_Bacteria	unclassified_Bacteria	unclassified_Bacteria__36
Dissulfuribacteraceae__12	Bacteria	Desulfobacterota_2	Dissulfuribacteria	Dissulfuribacterales	Dissulfuribacteraceae	SEEP-SRB2	SEEP-SRB2	Dissulfuribacteraceae__12
unclassified_Peptostreptococcales-Tissierellales__1	Bacteria	Firmicutes	Clostridia_1	Peptostreptococcales-Tissierellales	unclassified_Peptostreptococcales-Tissierellales	unclassified_Peptostreptococcales-Tissierellales	unclassified_Peptostreptococcales-Tissierellales	unclassified_Peptostreptococcales-Tissierellales__1
Nitrosopumilaceae__2	Archaea	Crenarchaeota	Nitrososphaeria	Nitrosopumilales	Nitrosopumilaceae	Candidatus Nitrosopumilus	Candidatus Nitrosopumilus	Nitrosopumilaceae__2
Lentimicrobiaceae__6	Bacteria	Bacteroidota	Bacteroidia	Sphingobacteriales	Lentimicrobiaceae	Lentimicrobiaceae	Lentimicrobiaceae	Lentimicrobiaceae__6
Prolixibacteraceae__4	Bacteria	Bacteroidota	Bacteroidia	Bacteroidales_2	Prolixibacteraceae	Draconibacterium	Draconibacterium	Prolixibacteraceae__4
Bacteroidetes VC2.1 Bac22__15	Bacteria	Bacteroidota	Bacteroidia	Bacteroidetes VC2.1 Bac22	Bacteroidetes VC2.1 Bac22	Bacteroidetes VC2.1 Bac22	Bacteroidetes VC2.1 Bac22	Bacteroidetes VC2.1 Bac22__15
PAUC26f__1	Bacteria	Acidobacteriota	Acidobacteriae	PAUC26f	PAUC26f	PAUC26f	PAUC26f	PAUC26f__1
Thiomicrospiraceae__2	Bacteria	Proteobacteria	Gammaproteobacteria	Thiomicrospirales	Thiomicrospiraceae	endosymbionts	endosymbionts	Thiomicrospiraceae__2
unclassified_Bacteroidia__9	Bacteria	Bacteroidota	Bacteroidia	unclassified_Bacteroidia	unclassified_Bacteroidia	unclassified_Bacteroidia	unclassified_Bacteroidia	unclassified_Bacteroidia__9
Methanofastidiosales__4	Archaea	Euryarchaeota	Thermococci	Methanofastidiosales	Methanofastidiosales	Methanofastidiosales	Methanofastidiosales	Methanofastidiosales__4
Zixibacteria__3	Bacteria	Zixibacteria	Zixibacteria	Zixibacteria	Zixibacteria	Zixibacteria	Zixibacteria	Zixibacteria__3
Aerophobales__3	Bacteria	Aerophobota	Aerophobia	Aerophobales	Aerophobales	Aerophobales	Aerophobales	Aerophobales__3
unclassified_Root__6	unclassified_Root	unclassified_Root	unclassified_Root	unclassified_Root	unclassified_Root	unclassified_Root	unclassified_Root	unclassified_Root__6
Aminicenantales__1	Bacteria	Acidobacteriota	Aminicenantia	Aminicenantales	Aminicenantales	Aminicenantales	Aminicenantales	Aminicenantales__1
JS1__21	Bacteria	Caldatribacteriota	JS1	JS1	JS1	JS1	JS1	JS1__21
unclassified_Omnitrophia__1	Bacteria	Verrucomicrobiota	Omnitrophia	unclassified_Omnitrophia	unclassified_Omnitrophia	unclassified_Omnitrophia	unclassified_Omnitrophia	unclassified_Omnitrophia__1
unclassified_Root__7	unclassified_Root	unclassified_Root	unclassified_Root	unclassified_Root	unclassified_Root	unclassified_Root	unclassified_Root	unclassified_Root__7
ANME-1a__12	Archaea	Halobacterota	ANME-1	ANME-1a	ANME-1a	ANME-1a	ANME-1a	ANME-1a__12
unclassified_Root__8	unclassified_Root	unclassified_Root	unclassified_Root	unclassified_Root	unclassified_Root	unclassified_Root	unclassified_Root	unclassified_Root__8
unclassified_Bacteria__37	Bacteria	unclassified_Bacteria	unclassified_Bacteria	unclassified_Bacteria	unclassified_Bacteria	unclassified_Bacteria	unclassified_Bacteria	unclassified_Bacteria__37
Fermentibacteraceae__3	Bacteria	Fermentibacterota	Fermentibacteria	Fermentibacterales	Fermentibacteraceae	Fermentibacteraceae	Fermentibacteraceae	Fermentibacteraceae__3
Kiritimatiellaceae__5	Bacteria	Verrucomicrobiota	Kiritimatiellae	Kiritimatiellales	Kiritimatiellaceae	MSBL3	MSBL3	Kiritimatiellaceae__5
JG30-KF-CM45__2	Bacteria	Chloroflexi	Chloroflexia	Thermomicrobiales	JG30-KF-CM45	JG30-KF-CM45	JG30-KF-CM45	JG30-KF-CM45__2
SCGC AAA011-D5__1	Archaea	Nanoarchaeota	Nanoarchaeia	Woesearchaeales	SCGC AAA011-D5	SCGC AAA011-D5	SCGC AAA011-D5	SCGC AAA011-D5__1
ANME-2c__12	Archaea	Halobacterota	Methanosarcinia	Methanosarciniales	ANME-2c	ANME-2c	ANME-2c	ANME-2c__12
Syntrophales__4	Bacteria	Desulfobacterota_1	Syntrophia	Syntrophales	Syntrophales	Syntrophales	Syntrophales	Syntrophales__4
Desulfobacteraceae__10	Bacteria	Desulfobacterota_1	Desulfobacteria_1	Desulfobacterales	Desulfobacteraceae	Desulfobacterium	Desulfobacterium	Desulfobacteraceae__10
unclassified_Bacteria__38	Bacteria	unclassified_Bacteria	unclassified_Bacteria	unclassified_Bacteria	unclassified_Bacteria	unclassified_Bacteria	unclassified_Bacteria	unclassified_Bacteria__38
ANME-1a__13	Archaea	Halobacterota	ANME-1	ANME-1a	ANME-1a	ANME-1a	ANME-1a	ANME-1a__13
Anaerolineaceae__4	Bacteria	Chloroflexi	Anaerolineae	Anaerolineales	Anaerolineaceae	Anaerolineaceae	Anaerolineaceae	Anaerolineaceae__4
Brevibacteriaceae__1	Bacteria	Actinobacteriota	Actinobacteria	Micrococcales_1	Brevibacteriaceae	Brevibacterium	Brevibacterium	Brevibacteriaceae__1
Sulfurimonadaceae__26	Bacteria	Campilobacterota	Campylobacteria	Campylobacterales	Sulfurimonadaceae	Sulfurimonas	Sulfurimonas	Sulfurimonadaceae__26
Bacteroidetes BD2-2__3	Bacteria	Bacteroidota	Bacteroidia	Bacteroidales_2	Bacteroidetes BD2-2	Bacteroidetes BD2-2	Bacteroidetes BD2-2	Bacteroidetes BD2-2__3
Sulfurimonadaceae__27	Bacteria	Campilobacterota	Campylobacteria	Campylobacterales	Sulfurimonadaceae	Sulfurimonas	Sulfurimonas	Sulfurimonadaceae__27
Methanoperedenaceae__2	Archaea	Halobacterota	Methanosarcinia	Methanosarciniales	Methanoperedenaceae	Methanoperedenaceae	Methanoperedenaceae	Methanoperedenaceae__2
JS1__22	Bacteria	Caldatribacteriota	JS1	JS1	JS1	JS1	JS1	JS1__22
Crocinitomicaceae__2	Bacteria	Bacteroidota	Bacteroidia	Flavobacteriales	Crocinitomicaceae	Crocinitomicaceae	Crocinitomicaceae	Crocinitomicaceae__2
Kiritimatiellaceae__6	Bacteria	Verrucomicrobiota	Kiritimatiellae	Kiritimatiellales	Kiritimatiellaceae	R76-B128	R76-B128	Kiritimatiellaceae__6
unclassified_Root__9	unclassified_Root	unclassified_Root	unclassified_Root	unclassified_Root	unclassified_Root	unclassified_Root	unclassified_Root	unclassified_Root__9
JS1__23	Bacteria	Caldatribacteriota	JS1	JS1	JS1	JS1	JS1	JS1__23
Bacteroidetes VC2.1 Bac22__16	Bacteria	Bacteroidota	Bacteroidia	Bacteroidetes VC2.1 Bac22	Bacteroidetes VC2.1 Bac22	Bacteroidetes VC2.1 Bac22	Bacteroidetes VC2.1 Bac22	Bacteroidetes VC2.1 Bac22__16
unclassified_Thermoprotei_1__4	Archaea	Crenarchaeota	Thermoprotei_1	unclassified_Thermoprotei_1	unclassified_Thermoprotei_1	unclassified_Thermoprotei_1	unclassified_Thermoprotei_1	unclassified_Thermoprotei_1__4
Desulfatiglandaceae__5	Bacteria	Desulfobacterota_1	Desulfobacteria_2	Desulfatiglandales	Desulfatiglandaceae	Desulfatiglans	Desulfatiglans	Desulfatiglandaceae__5
Methanoperedenaceae__3	Archaea	Halobacterota	Methanosarcinia	Methanosarciniales	Methanoperedenaceae	Methanoperedenaceae	Methanoperedenaceae	Methanoperedenaceae__3
Sulfurimonadaceae__28	Bacteria	Campilobacterota	Campylobacteria	Campylobacterales	Sulfurimonadaceae	Sulfurimonas	Sulfurimonas	Sulfurimonadaceae__28
Syntrophales__5	Bacteria	Desulfobacterota_1	Syntrophia	Syntrophales	Syntrophales	Syntrophales	Syntrophales	Syntrophales__5
ANME-1__21	Archaea	Halobacterota	ANME-1	ANME-1	ANME-1	ANME-1	ANME-1	ANME-1__21
Pla4 lineage__2	Bacteria	Planctomycetota	Pla4 lineage	Pla4 lineage	Pla4 lineage	Pla4 lineage	Pla4 lineage	Pla4 lineage__2
Moraxellaceae__1	Bacteria	Proteobacteria	Gammaproteobacteria	Pseudomonadales	Moraxellaceae	Acinetobacter	Acinetobacter	Moraxellaceae__1
Marinilabiliaceae__3	Bacteria	Bacteroidota	Bacteroidia	Bacteroidales_1	Marinilabiliaceae	Marinilabiliaceae	Marinilabiliaceae	Marinilabiliaceae__3
Nautiliaceae__2	Bacteria	Campilobacterota	Campylobacteria	Nautiliales	Nautiliaceae	Nautiliaceae	Nautiliaceae	Nautiliaceae__2
Thermoflexaceae__2	Bacteria	Chloroflexi	Anaerolineae	Thermoflexales	Thermoflexaceae	Thermoflexus	Thermoflexus	Thermoflexaceae__2
SCGC AAA011-D5__2	Archaea	Nanoarchaeota	Nanoarchaeia	Woesearchaeales	SCGC AAA011-D5	SCGC AAA011-D5	SCGC AAA011-D5	SCGC AAA011-D5__2
unclassified_Bacteria__39	Bacteria	unclassified_Bacteria	unclassified_Bacteria	unclassified_Bacteria	unclassified_Bacteria	unclassified_Bacteria	unclassified_Bacteria	unclassified_Bacteria__39
Kapabacteriales__1	Bacteria	Bacteroidota	Kapabacteria	Kapabacteriales	Kapabacteriales	Kapabacteriales	Kapabacteriales	Kapabacteriales__1
Bacteroidetes VC2.1 Bac22__17	Bacteria	Bacteroidota	Bacteroidia	Bacteroidetes VC2.1 Bac22	Bacteroidetes VC2.1 Bac22	Bacteroidetes VC2.1 Bac22	Bacteroidetes VC2.1 Bac22	Bacteroidetes VC2.1 Bac22__17
AKAU3564 sediment group__1	Bacteria	Planctomycetota	Phycisphaerae	Phycisphaerales	AKAU3564 sediment group	AKAU3564 sediment group	AKAU3564 sediment group	AKAU3564 sediment group__1
Bacteroidetes VC2.1 Bac22__18	Bacteria	Bacteroidota	Bacteroidia	Bacteroidetes VC2.1 Bac22	Bacteroidetes VC2.1 Bac22	Bacteroidetes VC2.1 Bac22	Bacteroidetes VC2.1 Bac22	Bacteroidetes VC2.1 Bac22__18
Dissulfuribacteraceae__13	Bacteria	Desulfobacterota_2	Dissulfuribacteria	Dissulfuribacterales	Dissulfuribacteraceae	unclassified_Dissulfuribacteraceae	unclassified_Dissulfuribacteraceae	Dissulfuribacteraceae__13
SCGC AAA011-D5__3	Archaea	Nanoarchaeota	Nanoarchaeia	Woesearchaeales	SCGC AAA011-D5	SCGC AAA011-D5	SCGC AAA011-D5	SCGC AAA011-D5__3
Marinimicrobia (SAR406 clade)__4	Bacteria	Marinimicrobia (SAR406 clade)	Marinimicrobia (SAR406 clade)	Marinimicrobia (SAR406 clade)	Marinimicrobia (SAR406 clade)	Marinimicrobia (SAR406 clade)	Marinimicrobia (SAR406 clade)	Marinimicrobia (SAR406 clade)__4
Bacteroidetes BD2-2__4	Bacteria	Bacteroidota	Bacteroidia	Bacteroidales_2	Bacteroidetes BD2-2	Bacteroidetes BD2-2	Bacteroidetes BD2-2	Bacteroidetes BD2-2__4
unclassified_Thermoplasmatota__1	Archaea	Thermoplasmatota	unclassified_Thermoplasmatota	unclassified_Thermoplasmatota	unclassified_Thermoplasmatota	unclassified_Thermoplasmatota	unclassified_Thermoplasmatota	unclassified_Thermoplasmatota__1
TA06__3	Bacteria	TA06	TA06	TA06	TA06	TA06	TA06	TA06__3
Aciduliprofundaceae__7	Archaea	Thermoplasmatota	Thermoplasmata	Acidiprofundales	Aciduliprofundaceae	Aciduliprofundum	Aciduliprofundum	Aciduliprofundaceae__7
unclassified_Bacteroidia__10	Bacteria	Bacteroidota	Bacteroidia	unclassified_Bacteroidia	unclassified_Bacteroidia	unclassified_Bacteroidia	unclassified_Bacteroidia	unclassified_Bacteroidia__10
LCP-89__5	Bacteria	LCP-89	LCP-89	LCP-89	LCP-89	LCP-89	LCP-89	LCP-89__5
PHOS-HE36__1	Bacteria	Bacteroidota	Ignavibacteria	Ignavibacteriales	PHOS-HE36	PHOS-HE36	PHOS-HE36	PHOS-HE36__1
Chloroplast__4	Bacteria	Cyanobacteria	Cyanobacteriia	Chloroplast	Chloroplast	Chloroplast	Chloroplast	Chloroplast__4
Ignisphaeraceae__4	Archaea	Crenarchaeota	Thermoprotei_1	Desulfurococcales	Ignisphaeraceae	unclassified_Ignisphaeraceae	unclassified_Ignisphaeraceae	Ignisphaeraceae__4
MSBL8__6	Bacteria	Cloacimonadota	Cloacimonadia	Cloacimonadales	MSBL8	MSBL8	MSBL8	MSBL8__6
Dissulfuribacteraceae__14	Bacteria	Desulfobacterota_2	Dissulfuribacteria	Dissulfuribacterales	Dissulfuribacteraceae	SEEP-SRB2	SEEP-SRB2	Dissulfuribacteraceae__14
Aerophobales__4	Bacteria	Aerophobota	Aerophobia	Aerophobales	Aerophobales	Aerophobales	Aerophobales	Aerophobales__4
Sulfurovaceae__15	Bacteria	Campilobacterota	Campylobacteria	Campylobacterales	Sulfurovaceae	Sulfurovum	Sulfurovum	Sulfurovaceae__15
Caldiarchaeaceae__2	Archaea	Crenarchaeota	Nitrososphaeria	Caldiarchaeales	Caldiarchaeaceae	Candidatus Caldiarchaeum	Candidatus Caldiarchaeum	Caldiarchaeaceae__2
Aciduliprofundaceae__8	Archaea	Thermoplasmatota	Thermoplasmata	Acidiprofundales	Aciduliprofundaceae	Aciduliprofundum	Aciduliprofundum	Aciduliprofundaceae__8
Gemmatimonadaceae__2	Bacteria	Gemmatimonadota	Gemmatimonadetes	Gemmatimonadales	Gemmatimonadaceae	Roseisolibacter	Roseisolibacter	Gemmatimonadaceae__2
unclassified_Dehalococcoidia__3	Bacteria	Chloroflexi	Dehalococcoidia	unclassified_Dehalococcoidia	unclassified_Dehalococcoidia	unclassified_Dehalococcoidia	unclassified_Dehalococcoidia	unclassified_Dehalococcoidia__3
Dissulfuribacteraceae__15	Bacteria	Desulfobacterota_2	Dissulfuribacteria	Dissulfuribacterales	Dissulfuribacteraceae	unclassified_Dissulfuribacteraceae	unclassified_Dissulfuribacteraceae	Dissulfuribacteraceae__15
Sedimenticolaceae__1	Bacteria	Proteobacteria	Gammaproteobacteria	Chromatiales	Sedimenticolaceae	Sedimenticolaceae	Sedimenticolaceae	Sedimenticolaceae__1
Beggiatoaceae__5	Bacteria	Proteobacteria	Gammaproteobacteria	Beggiatoales	Beggiatoaceae	Candidatus Marithrix	Candidatus Marithrix	Beggiatoaceae__5
Sulfurovaceae__16	Bacteria	Campilobacterota	Campylobacteria	Campylobacterales	Sulfurovaceae	Sulfurovum	Sulfurovum	Sulfurovaceae__16
Desulfococcaceae__1	Bacteria	Desulfobacterota_1	Desulfobacteria_1	Desulfobacterales	Desulfococcaceae	Desulfococcaceae	Desulfococcaceae	Desulfococcaceae__1
Actinomarinaceae__1	Bacteria	Actinobacteriota	Acidimicrobiia	Actinomarinales	Actinomarinaceae	Candidatus Actinomarina	Candidatus Actinomarina	Actinomarinaceae__1
MSBL8__7	Bacteria	Cloacimonadota	Cloacimonadia	Cloacimonadales	MSBL8	MSBL8	MSBL8	MSBL8__7
Bathyarchaeia__9	Archaea	Crenarchaeota	Bathyarchaeia	Bathyarchaeia	Bathyarchaeia	Bathyarchaeia	Bathyarchaeia	Bathyarchaeia__9
Saprospiraceae__1	Bacteria	Bacteroidota	Bacteroidia	Chitinophagales	Saprospiraceae	Saprospiraceae	Saprospiraceae	Saprospiraceae__1
ANME-1__22	Archaea	Halobacterota	ANME-1	ANME-1	ANME-1	ANME-1	ANME-1	ANME-1__22
Kiritimatiellaceae__7	Bacteria	Verrucomicrobiota	Kiritimatiellae	Kiritimatiellales	Kiritimatiellaceae	MSBL3	MSBL3	Kiritimatiellaceae__7
Methyloligellaceae__1	Bacteria	Proteobacteria	Alphaproteobacteria	Rhizobiales	Methyloligellaceae	Methyloceanibacter_2	Methyloceanibacter_2	Methyloligellaceae__1
Flavobacteriaceae_1__4	Bacteria	Bacteroidota	Bacteroidia	Flavobacteriales	Flavobacteriaceae_1	Flavobacteriaceae_1	Flavobacteriaceae_1	Flavobacteriaceae_1__4
ANME-1__23	Archaea	Halobacterota	ANME-1	ANME-1	ANME-1	ANME-1	ANME-1	ANME-1__23
Flavobacteriaceae_1__5	Bacteria	Bacteroidota	Bacteroidia	Flavobacteriales	Flavobacteriaceae_1	Maritimimonas	Maritimimonas	Flavobacteriaceae_1__5
Dissulfuribacteraceae__16	Bacteria	Desulfobacterota_2	Dissulfuribacteria	Dissulfuribacterales	Dissulfuribacteraceae	Dissulfuribacteraceae	Dissulfuribacteraceae	Dissulfuribacteraceae__16
ANME-1b__6	Archaea	Halobacterota	ANME-1	ANME-1b	ANME-1b	ANME-1b	ANME-1b	ANME-1b__6
Thermotogae__5	Bacteria	Thermotogota	Thermotogae	Thermotogae	Thermotogae	Thermotogae	Thermotogae	Thermotogae__5
Sulfurimonadaceae__29	Bacteria	Campilobacterota	Campylobacteria	Campylobacterales	Sulfurimonadaceae	Sulfurimonas	Sulfurimonas	Sulfurimonadaceae__29
Methanocaldococcaceae__1	Archaea	Euryarchaeota	Methanococci	Methanococcales	Methanocaldococcaceae	Methanocaldococcus	Methanocaldococcus	Methanocaldococcaceae__1
unclassified_Bacteria__40	Bacteria	unclassified_Bacteria	unclassified_Bacteria	unclassified_Bacteria	unclassified_Bacteria	unclassified_Bacteria	unclassified_Bacteria	unclassified_Bacteria__40
Beggiatoaceae__6	Bacteria	Proteobacteria	Gammaproteobacteria	Beggiatoales	Beggiatoaceae	Candidatus Maribeggiatoa	Candidatus Maribeggiatoa	Beggiatoaceae__6
Desulfocapsaceae__4	Bacteria	Desulfobacterota_2	Desulfobulbia	Desulfobulbales	Desulfocapsaceae	Desulfocapsa_2	Desulfocapsa_2	Desulfocapsaceae__4
Sphingomonadaceae__2	Bacteria	Proteobacteria	Alphaproteobacteria	Sphingomonadales	Sphingomonadaceae	Sphingomonas_5	Sphingomonas_5	Sphingomonadaceae__2
Sulfurimonadaceae__30	Bacteria	Campilobacterota	Campylobacteria	Campylobacterales	Sulfurimonadaceae	Sulfurimonas	Sulfurimonas	Sulfurimonadaceae__30
unclassified_Bacteria__41	Bacteria	unclassified_Bacteria	unclassified_Bacteria	unclassified_Bacteria	unclassified_Bacteria	unclassified_Bacteria	unclassified_Bacteria	unclassified_Bacteria__41
Anaerolineaceae__5	Bacteria	Chloroflexi	Anaerolineae	Anaerolineales	Anaerolineaceae	Anaerolineaceae	Anaerolineaceae	Anaerolineaceae__5
unclassified_Bacteroidia__11	Bacteria	Bacteroidota	Bacteroidia	unclassified_Bacteroidia	unclassified_Bacteroidia	unclassified_Bacteroidia	unclassified_Bacteroidia	unclassified_Bacteroidia__11
WCHB1-81__1	Bacteria	Actinobacteriota	WCHB1-81	WCHB1-81	WCHB1-81	WCHB1-81	WCHB1-81	WCHB1-81__1
Sulfurovaceae__17	Bacteria	Campilobacterota	Campylobacteria	Campylobacterales	Sulfurovaceae	Sulfurovum	Sulfurovum	Sulfurovaceae__17
Desulfosarcinaceae__12	Bacteria	Desulfobacterota_1	Desulfobacteria_1	Desulfobacterales	Desulfosarcinaceae	unclassified_Desulfosarcinaceae	unclassified_Desulfosarcinaceae	Desulfosarcinaceae__12
unclassified_Bacteria__42	Bacteria	unclassified_Bacteria	unclassified_Bacteria	unclassified_Bacteria	unclassified_Bacteria	unclassified_Bacteria	unclassified_Bacteria	unclassified_Bacteria__42
JS1__24	Bacteria	Caldatribacteriota	JS1	JS1	JS1	JS1	JS1	JS1__24
Izemoplasmataceae__1	Bacteria	Firmicutes	Bacilli	Izemoplasmatales	Izemoplasmataceae	Izimaplasma	Izimaplasma	Izemoplasmataceae__1
Muribaculaceae__1	Bacteria	Bacteroidota	Bacteroidia	Bacteroidales_1	Muribaculaceae	Muribaculaceae	Muribaculaceae	Muribaculaceae__1
unclassified_Crenarchaeota__2	Archaea	Crenarchaeota	unclassified_Crenarchaeota	unclassified_Crenarchaeota	unclassified_Crenarchaeota	unclassified_Crenarchaeota	unclassified_Crenarchaeota	unclassified_Crenarchaeota__2
Archaeoglobaceae__2	Archaea	Halobacterota	Archaeoglobi	Archaeoglobales	Archaeoglobaceae	unclassified_Archaeoglobaceae	unclassified_Archaeoglobaceae	Archaeoglobaceae__2
Zixibacteria__4	Bacteria	Zixibacteria	Zixibacteria	Zixibacteria	Zixibacteria	Zixibacteria	Zixibacteria	Zixibacteria__4
unclassified_Root__10	unclassified_Root	unclassified_Root	unclassified_Root	unclassified_Root	unclassified_Root	unclassified_Root	unclassified_Root	unclassified_Root__10
unclassified_Cloacimonadales__2	Bacteria	Cloacimonadota	Cloacimonadia	Cloacimonadales	unclassified_Cloacimonadales	unclassified_Cloacimonadales	unclassified_Cloacimonadales	unclassified_Cloacimonadales__2
unclassified_Bacteria__43	Bacteria	unclassified_Bacteria	unclassified_Bacteria	unclassified_Bacteria	unclassified_Bacteria	unclassified_Bacteria	unclassified_Bacteria	unclassified_Bacteria__43
ANME-1__24	Archaea	Halobacterota	ANME-1	ANME-1	ANME-1	ANME-1	ANME-1	ANME-1__24
unclassified_Root__11	unclassified_Root	unclassified_Root	unclassified_Root	unclassified_Root	unclassified_Root	unclassified_Root	unclassified_Root	unclassified_Root__11
ANME-1__25	Archaea	Halobacterota	ANME-1	ANME-1	ANME-1	ANME-1	ANME-1	ANME-1__25
Flavobacteriaceae_1__6	Bacteria	Bacteroidota	Bacteroidia	Flavobacteriales	Flavobacteriaceae_1	Flavobacteriaceae_1	Flavobacteriaceae_1	Flavobacteriaceae_1__6
Thermotogae__6	Bacteria	Thermotogota	Thermotogae	Thermotogae	Thermotogae	Thermotogae	Thermotogae	Thermotogae__6
Lachnospiraceae_1__1	Bacteria	Firmicutes	Clostridia_1	Lachnospirales	Lachnospiraceae_1	Abyssivirga	Abyssivirga	Lachnospiraceae_1__1
Lentimicrobiaceae__7	Bacteria	Bacteroidota	Bacteroidia	Sphingobacteriales	Lentimicrobiaceae	Lentimicrobiaceae	Lentimicrobiaceae	Lentimicrobiaceae__7
AKAU3564 sediment group__2	Bacteria	Planctomycetota	Phycisphaerae	Phycisphaerales	AKAU3564 sediment group	AKAU3564 sediment group	AKAU3564 sediment group	AKAU3564 sediment group__2
Dissulfuribacteraceae__17	Bacteria	Desulfobacterota_2	Dissulfuribacteria	Dissulfuribacterales	Dissulfuribacteraceae	Dissulfuribacter	Dissulfuribacter	Dissulfuribacteraceae__17
Acetobacteraceae__1	Bacteria	Proteobacteria	Alphaproteobacteria	Acetobacterales	Acetobacteraceae	Roseomonas_3	Roseomonas_3	Acetobacteraceae__1
Sulfurimonadaceae__31	Bacteria	Campilobacterota	Campylobacteria	Campylobacterales	Sulfurimonadaceae	Sulfurimonas	Sulfurimonas	Sulfurimonadaceae__31
Pyrodictiaceae__1	Archaea	Crenarchaeota	Thermoprotei_1	Desulfurococcales	Pyrodictiaceae	Pyrodictiaceae	Pyrodictiaceae	Pyrodictiaceae__1
Chloroplast__5	Bacteria	Cyanobacteria	Cyanobacteriia	Chloroplast	Chloroplast	Chloroplast	Chloroplast	Chloroplast__5
Gammaproteobacteria Incertae Sedis_Unknown Family__5	Bacteria	Proteobacteria	Gammaproteobacteria	Gammaproteobacteria Incertae Sedis_Unknown Family	Gammaproteobacteria Incertae Sedis_Unknown Family	Gammaproteobacteria Incertae Sedis_Unknown Family	Gammaproteobacteria Incertae Sedis_Unknown Family	Gammaproteobacteria Incertae Sedis_Unknown Family__5
unclassified_Bacteria__44	Bacteria	unclassified_Bacteria	unclassified_Bacteria	unclassified_Bacteria	unclassified_Bacteria	unclassified_Bacteria	unclassified_Bacteria	unclassified_Bacteria__44
Desulfosarcinaceae__13	Bacteria	Desulfobacterota_1	Desulfobacteria_1	Desulfobacterales	Desulfosarcinaceae	Desulfosarcinaceae	Desulfosarcinaceae	Desulfosarcinaceae__13
Dissulfuribacteraceae__18	Bacteria	Desulfobacterota_2	Dissulfuribacteria	Dissulfuribacterales	Dissulfuribacteraceae	unclassified_Dissulfuribacteraceae	unclassified_Dissulfuribacteraceae	Dissulfuribacteraceae__18
Desulfosarcinaceae__14	Bacteria	Desulfobacterota_1	Desulfobacteria_1	Desulfobacterales	Desulfosarcinaceae	SEEP-SRB1	SEEP-SRB1	Desulfosarcinaceae__14
Bacteroidetes BD2-2__5	Bacteria	Bacteroidota	Bacteroidia	Bacteroidales_2	Bacteroidetes BD2-2	Bacteroidetes BD2-2	Bacteroidetes BD2-2	Bacteroidetes BD2-2__5
Desulfofervidaceae__14	Bacteria	Desulfobacterota_5	Desulfofervidia	Desulfofervidales	Desulfofervidaceae	Candidatus Desulfofervidus	Candidatus Desulfofervidus	Desulfofervidaceae__14
Nitrosopumilaceae__3	Archaea	Crenarchaeota	Nitrososphaeria	Nitrosopumilales	Nitrosopumilaceae	Nitrosopumilaceae	Nitrosopumilaceae	Nitrosopumilaceae__3
unclassified_Desulfurococcales__1	Archaea	Crenarchaeota	Thermoprotei_1	Desulfurococcales	unclassified_Desulfurococcales	unclassified_Desulfurococcales	unclassified_Desulfurococcales	unclassified_Desulfurococcales__1
WS2__1	Bacteria	WS2	WS2	WS2	WS2	WS2	WS2	WS2__1
unclassified_Bacteria__45	Bacteria	unclassified_Bacteria	unclassified_Bacteria	unclassified_Bacteria	unclassified_Bacteria	unclassified_Bacteria	unclassified_Bacteria	unclassified_Bacteria__45
Latescibacterota__2	Bacteria	Latescibacterota	Latescibacterota	Latescibacterota	Latescibacterota	Latescibacterota	Latescibacterota	Latescibacterota__2
Thiomicrospiraceae__3	Bacteria	Proteobacteria	Gammaproteobacteria	Thiomicrospirales	Thiomicrospiraceae	endosymbionts	endosymbionts	Thiomicrospiraceae__3
ANME-1__26	Archaea	Halobacterota	ANME-1	ANME-1	ANME-1	ANME-1	ANME-1	ANME-1__26
Sulfurimonadaceae__33	Bacteria	Campilobacterota	Campylobacteria	Campylobacterales	Sulfurimonadaceae	Sulfurimonas	Sulfurimonas	Sulfurimonadaceae__33
unclassified_Root__12	unclassified_Root	unclassified_Root	unclassified_Root	unclassified_Root	unclassified_Root	unclassified_Root	unclassified_Root	unclassified_Root__12
ANME-1a__14	Archaea	Halobacterota	ANME-1	ANME-1a	ANME-1a	ANME-1a	ANME-1a	ANME-1a__14
Sva0485__2	Bacteria	Sva0485	Sva0485	Sva0485	Sva0485	Sva0485	Sva0485	Sva0485__2
unclassified_Bacteria__46	Bacteria	unclassified_Bacteria	unclassified_Bacteria	unclassified_Bacteria	unclassified_Bacteria	unclassified_Bacteria	unclassified_Bacteria	unclassified_Bacteria__46
Desulfobacterales__6	Bacteria	Desulfobacterota_1	Desulfobacteria_1	Desulfobacterales	Desulfobacterales	Desulfobacterales	Desulfobacterales	Desulfobacterales__6
Bacteroidetes BD2-2__6	Bacteria	Bacteroidota	Bacteroidia	Bacteroidales_2	Bacteroidetes BD2-2	Bacteroidetes BD2-2	Bacteroidetes BD2-2	Bacteroidetes BD2-2__6
Sulfurovaceae__18	Bacteria	Campilobacterota	Campylobacteria	Campylobacterales	Sulfurovaceae	Sulfurovum	Sulfurovum	Sulfurovaceae__18
MSBL8__8	Bacteria	Cloacimonadota	Cloacimonadia	Cloacimonadales	MSBL8	MSBL8	MSBL8	MSBL8__8
Cyanobiaceae__2	Bacteria	Cyanobacteria	Cyanobacteriia	Synechococcales	Cyanobiaceae	Prochlorococcus MIT9313	Prochlorococcus MIT9313	Cyanobiaceae__2
Propionibacteriaceae__2	Bacteria	Actinobacteriota	Actinobacteria	Propionibacteriales	Propionibacteriaceae	unclassified_Propionibacteriaceae	unclassified_Propionibacteriaceae	Propionibacteriaceae__2
Halomonadaceae__1	Bacteria	Proteobacteria	Gammaproteobacteria	Oceanospirillales_3	Halomonadaceae	Halomonas_1	Halomonas_1	Halomonadaceae__1
ANME-1a__15	Archaea	Halobacterota	ANME-1	ANME-1a	ANME-1a	ANME-1a	ANME-1a	ANME-1a__15
Desulfosarcinaceae__15	Bacteria	Desulfobacterota_1	Desulfobacteria_1	Desulfobacterales	Desulfosarcinaceae	SEEP-SRB1	SEEP-SRB1	Desulfosarcinaceae__15
ADurb.Bin408__5	Bacteria	Bacteroidota	Bacteroidia	Sphingobacteriales	ADurb.Bin408	ADurb.Bin408	ADurb.Bin408	ADurb.Bin408__5
Bacteroidetes VC2.1 Bac22__19	Bacteria	Bacteroidota	Bacteroidia	Bacteroidetes VC2.1 Bac22	Bacteroidetes VC2.1 Bac22	Bacteroidetes VC2.1 Bac22	Bacteroidetes VC2.1 Bac22	Bacteroidetes VC2.1 Bac22__19
Sulfurimonadaceae__34	Bacteria	Campilobacterota	Campylobacteria	Campylobacterales	Sulfurimonadaceae	Sulfurimonas	Sulfurimonas	Sulfurimonadaceae__34
Dissulfuribacteraceae__19	Bacteria	Desulfobacterota_2	Dissulfuribacteria	Dissulfuribacterales	Dissulfuribacteraceae	unclassified_Dissulfuribacteraceae	unclassified_Dissulfuribacteraceae	Dissulfuribacteraceae__19
Methanoperedenaceae__4	Archaea	Halobacterota	Methanosarcinia	Methanosarciniales	Methanoperedenaceae	Methanoperedenaceae	Methanoperedenaceae	Methanoperedenaceae__4
Sulfurimonadaceae__35	Bacteria	Campilobacterota	Campylobacteria	Campylobacterales	Sulfurimonadaceae	Sulfurimonas	Sulfurimonas	Sulfurimonadaceae__35
Sulfurovaceae__19	Bacteria	Campilobacterota	Campylobacteria	Campylobacterales	Sulfurovaceae	Sulfurovum	Sulfurovum	Sulfurovaceae__19
Desulfosarcinaceae__16	Bacteria	Desulfobacterota_1	Desulfobacteria_1	Desulfobacterales	Desulfosarcinaceae	Desulfosarcinaceae	Desulfosarcinaceae	Desulfosarcinaceae__16
Bacteroidetes BD2-2__7	Bacteria	Bacteroidota	Bacteroidia	Bacteroidales_2	Bacteroidetes BD2-2	Bacteroidetes BD2-2	Bacteroidetes BD2-2	Bacteroidetes BD2-2__7
ANME-2c__13	Archaea	Halobacterota	Methanosarcinia	Methanosarciniales	ANME-2c	ANME-2c	ANME-2c	ANME-2c__13
Cyanobiaceae__3	Bacteria	Cyanobacteria	Cyanobacteriia	Synechococcales	Cyanobiaceae	Synechococcus CC9902	Synechococcus CC9902	Cyanobiaceae__3
Streptococcaceae__4	Bacteria	Firmicutes	Bacilli	Lactobacillales	Streptococcaceae	Streptococcus	Streptococcus	Streptococcaceae__4
Ika33__1	Bacteria	Bacteroidota	Bacteroidia	Bacteroidales_2	Ika33	Ika33	Ika33	Ika33__1
Thermotogae__7	Bacteria	Thermotogota	Thermotogae	Thermotogae	Thermotogae	Thermotogae	Thermotogae	Thermotogae__7
ANME-1__27	Archaea	Halobacterota	ANME-1	ANME-1	ANME-1	ANME-1	ANME-1	ANME-1__27
unclassified_Cloacimonadales__3	Bacteria	Cloacimonadota	Cloacimonadia	Cloacimonadales	unclassified_Cloacimonadales	unclassified_Cloacimonadales	unclassified_Cloacimonadales	unclassified_Cloacimonadales__3
Desulfonauticaceae__10	Bacteria	Desulfobacterota_4	Desulfovibrionia	Desulfovibrionales	Desulfonauticaceae	Desulfothermus	Desulfothermus	Desulfonauticaceae__10
JGI 0000069-P22__1	Bacteria	Patescibacteria	Gracilibacteria	JGI 0000069-P22	JGI 0000069-P22	JGI 0000069-P22	JGI 0000069-P22	JGI 0000069-P22__1
Dissulfuribacteraceae__20	Bacteria	Desulfobacterota_2	Dissulfuribacteria	Dissulfuribacterales	Dissulfuribacteraceae	unclassified_Dissulfuribacteraceae	unclassified_Dissulfuribacteraceae	Dissulfuribacteraceae__20
unclassified_Bacteria__47	Bacteria	unclassified_Bacteria	unclassified_Bacteria	unclassified_Bacteria	unclassified_Bacteria	unclassified_Bacteria	unclassified_Bacteria	unclassified_Bacteria__47
Archaeoglobaceae__3	Archaea	Halobacterota	Archaeoglobi	Archaeoglobales	Archaeoglobaceae	unclassified_Archaeoglobaceae	unclassified_Archaeoglobaceae	Archaeoglobaceae__3
Mycobacteriaceae__1	Bacteria	Actinobacteriota	Actinobacteria	Corynebacteriales	Mycobacteriaceae	Mycobacterium	Mycobacterium	Mycobacteriaceae__1
Flavobacteriaceae_1__7	Bacteria	Bacteroidota	Bacteroidia	Flavobacteriales	Flavobacteriaceae_1	unclassified_Flavobacteriaceae_1	unclassified_Flavobacteriaceae_1	Flavobacteriaceae_1__7
Marinimicrobia (SAR406 clade)__5	Bacteria	Marinimicrobia (SAR406 clade)	Marinimicrobia (SAR406 clade)	Marinimicrobia (SAR406 clade)	Marinimicrobia (SAR406 clade)	Marinimicrobia (SAR406 clade)	Marinimicrobia (SAR406 clade)	Marinimicrobia (SAR406 clade)__5
Lentimicrobiaceae__8	Bacteria	Bacteroidota	Bacteroidia	Sphingobacteriales	Lentimicrobiaceae	Lentimicrobiaceae	Lentimicrobiaceae	Lentimicrobiaceae__8
Desulfosarcinaceae__17	Bacteria	Desulfobacterota_1	Desulfobacteria_1	Desulfobacterales	Desulfosarcinaceae	Desulfosarcinaceae	Desulfosarcinaceae	Desulfosarcinaceae__17
ANME-1__28	Archaea	Halobacterota	ANME-1	ANME-1	ANME-1	ANME-1	ANME-1	ANME-1__28
Dissulfuribacteraceae__21	Bacteria	Desulfobacterota_2	Dissulfuribacteria	Dissulfuribacterales	Dissulfuribacteraceae	Dissulfuribacteraceae	Dissulfuribacteraceae	Dissulfuribacteraceae__21
unclassified_Bacteria__48	Bacteria	unclassified_Bacteria	unclassified_Bacteria	unclassified_Bacteria	unclassified_Bacteria	unclassified_Bacteria	unclassified_Bacteria	unclassified_Bacteria__48
Bacteroidetes VC2.1 Bac22__20	Bacteria	Bacteroidota	Bacteroidia	Bacteroidetes VC2.1 Bac22	Bacteroidetes VC2.1 Bac22	Bacteroidetes VC2.1 Bac22	Bacteroidetes VC2.1 Bac22	Bacteroidetes VC2.1 Bac22__20
ANME-1a__16	Archaea	Halobacterota	ANME-1	ANME-1a	ANME-1a	ANME-1a	ANME-1a	ANME-1a__16
Sulfurimonadaceae__36	Bacteria	Campilobacterota	Campylobacteria	Campylobacterales	Sulfurimonadaceae	Sulfurimonas	Sulfurimonas	Sulfurimonadaceae__36
Sulfurovaceae__20	Bacteria	Campilobacterota	Campylobacteria	Campylobacterales	Sulfurovaceae	Sulfurovum	Sulfurovum	Sulfurovaceae__20
Gammaproteobacteria Incertae Sedis_Unknown Family__6	Bacteria	Proteobacteria	Gammaproteobacteria	Gammaproteobacteria Incertae Sedis_Unknown Family	Gammaproteobacteria Incertae Sedis_Unknown Family	Gammaproteobacteria Incertae Sedis_Unknown Family	Gammaproteobacteria Incertae Sedis_Unknown Family	Gammaproteobacteria Incertae Sedis_Unknown Family__6
Sulfurovaceae__21	Bacteria	Campilobacterota	Campylobacteria	Campylobacterales	Sulfurovaceae	Sulfurovum	Sulfurovum	Sulfurovaceae__21
unclassified_Root__13	unclassified_Root	unclassified_Root	unclassified_Root	unclassified_Root	unclassified_Root	unclassified_Root	unclassified_Root	unclassified_Root__13
unclassified_Bacteria__49	Bacteria	unclassified_Bacteria	unclassified_Bacteria	unclassified_Bacteria	unclassified_Bacteria	unclassified_Bacteria	unclassified_Bacteria	unclassified_Bacteria__49
Latescibacterota__3	Bacteria	Latescibacterota	Latescibacterota	Latescibacterota	Latescibacterota	Latescibacterota	Latescibacterota	Latescibacterota__3
Syntrophales__6	Bacteria	Desulfobacterota_1	Syntrophia	Syntrophales	Syntrophales	Syntrophales	Syntrophales	Syntrophales__6
Desulfonauticaceae__11	Bacteria	Desulfobacterota_4	Desulfovibrionia	Desulfovibrionales	Desulfonauticaceae	Desulfothermus	Desulfothermus	Desulfonauticaceae__11
Bacteroidetes VC2.1 Bac22__21	Bacteria	Bacteroidota	Bacteroidia	Bacteroidetes VC2.1 Bac22	Bacteroidetes VC2.1 Bac22	Bacteroidetes VC2.1 Bac22	Bacteroidetes VC2.1 Bac22	Bacteroidetes VC2.1 Bac22__21
Actinomarinales__1	Bacteria	Actinobacteriota	Acidimicrobiia	Actinomarinales	Actinomarinales	Actinomarinales	Actinomarinales	Actinomarinales__1
Thermococcaceae__5	Archaea	Euryarchaeota	Thermococci	Thermococcales	Thermococcaceae	Palaeococcus	Palaeococcus	Thermococcaceae__5
Kiritimatiellaceae__8	Bacteria	Verrucomicrobiota	Kiritimatiellae	Kiritimatiellales	Kiritimatiellaceae	R76-B128	R76-B128	Kiritimatiellaceae__8
Desulfurellaceae__4	Bacteria	Campilobacterota	Desulfurellia	Desulfurellales	Desulfurellaceae	Desulfurella	Desulfurella	Desulfurellaceae__4
LCP-89__6	Bacteria	LCP-89	LCP-89	LCP-89	LCP-89	LCP-89	LCP-89	LCP-89__6
Gammaproteobacteria Incertae Sedis_Unknown Family__7	Bacteria	Proteobacteria	Gammaproteobacteria	Gammaproteobacteria Incertae Sedis_Unknown Family	Gammaproteobacteria Incertae Sedis_Unknown Family	Gammaproteobacteria Incertae Sedis_Unknown Family	Gammaproteobacteria Incertae Sedis_Unknown Family	Gammaproteobacteria Incertae Sedis_Unknown Family__7
Spirochaetaceae__12	Bacteria	Spirochaetota	Spirochaetia	Spirochaetales	Spirochaetaceae	Spirochaeta 2	Spirochaeta 2	Spirochaetaceae__12
Sulfurimonadaceae__37	Bacteria	Campilobacterota	Campylobacteria	Campylobacterales	Sulfurimonadaceae	Sulfurimonas	Sulfurimonas	Sulfurimonadaceae__37
Spirochaetaceae__13	Bacteria	Spirochaetota	Spirochaetia	Spirochaetales	Spirochaetaceae	Spirochaetaceae	Spirochaetaceae	Spirochaetaceae__13
ANME-1a__17	Archaea	Halobacterota	ANME-1	ANME-1a	ANME-1a	ANME-1a	ANME-1a	ANME-1a__17
Vermiphilaceae__1	Bacteria	Dependentiae	Babeliae	Babeliales	Vermiphilaceae	Vermiphilaceae	Vermiphilaceae	Vermiphilaceae__1
Desulfocapsaceae__5	Bacteria	Desulfobacterota_2	Desulfobulbia	Desulfobulbales	Desulfocapsaceae	Desulfocapsa_2	Desulfocapsa_2	Desulfocapsaceae__5
Desulfobacteraceae__11	Bacteria	Desulfobacterota_1	Desulfobacteria_1	Desulfobacterales	Desulfobacteraceae	Desulfobacteraceae	Desulfobacteraceae	Desulfobacteraceae__11
Bathyarchaeia__10	Archaea	Crenarchaeota	Bathyarchaeia	Bathyarchaeia	Bathyarchaeia	Bathyarchaeia	Bathyarchaeia	Bathyarchaeia__10
Magnetospirillaceae__1	Bacteria	Proteobacteria	Alphaproteobacteria	Rhodospirillales	Magnetospirillaceae	Magnetospirillum_1	Magnetospirillum_1	Magnetospirillaceae__1
Aminicenantales__2	Bacteria	Acidobacteriota	Aminicenantia	Aminicenantales	Aminicenantales	Aminicenantales	Aminicenantales	Aminicenantales__2
Desulfonauticaceae__12	Bacteria	Desulfobacterota_4	Desulfovibrionia	Desulfovibrionales	Desulfonauticaceae	Desulfothermus	Desulfothermus	Desulfonauticaceae__12
Streptococcaceae__5	Bacteria	Firmicutes	Bacilli	Lactobacillales	Streptococcaceae	Streptococcus	Streptococcus	Streptococcaceae__5
unclassified_Cloacimonadales__4	Bacteria	Cloacimonadota	Cloacimonadia	Cloacimonadales	unclassified_Cloacimonadales	unclassified_Cloacimonadales	unclassified_Cloacimonadales	unclassified_Cloacimonadales__4
unclassified_Archaea__4	Archaea	unclassified_Archaea	unclassified_Archaea	unclassified_Archaea	unclassified_Archaea	unclassified_Archaea	unclassified_Archaea	unclassified_Archaea__4
unclassified_Bacteria__50	Bacteria	unclassified_Bacteria	unclassified_Bacteria	unclassified_Bacteria	unclassified_Bacteria	unclassified_Bacteria	unclassified_Bacteria	unclassified_Bacteria__50
SCGC AAA011-D5__4	Archaea	Nanoarchaeota	Nanoarchaeia	Woesearchaeales	SCGC AAA011-D5	SCGC AAA011-D5	SCGC AAA011-D5	SCGC AAA011-D5__4
ANME-1__29	Archaea	Halobacterota	ANME-1	ANME-1	ANME-1	ANME-1	ANME-1	ANME-1__29
Desulfonauticaceae__13	Bacteria	Desulfobacterota_4	Desulfovibrionia	Desulfovibrionales	Desulfonauticaceae	Desulfothermus	Desulfothermus	Desulfonauticaceae__13
Desulfonauticaceae__14	Bacteria	Desulfobacterota_4	Desulfovibrionia	Desulfovibrionales	Desulfonauticaceae	Desulfothermus	Desulfothermus	Desulfonauticaceae__14
ANME-1__30	Archaea	Halobacterota	ANME-1	ANME-1	ANME-1	ANME-1	ANME-1	ANME-1__30
Hadarchaeales__2	Archaea	Hadarchaeota	Hadarchaeia	Hadarchaeales	Hadarchaeales	Hadarchaeales	Hadarchaeales	Hadarchaeales__2
unclassified_Bacteria__51	Bacteria	unclassified_Bacteria	unclassified_Bacteria	unclassified_Bacteria	unclassified_Bacteria	unclassified_Bacteria	unclassified_Bacteria	unclassified_Bacteria__51
unclassified_Bacteria__52	Bacteria	unclassified_Bacteria	unclassified_Bacteria	unclassified_Bacteria	unclassified_Bacteria	unclassified_Bacteria	unclassified_Bacteria	unclassified_Bacteria__52
Dermabacteraceae__1	Bacteria	Actinobacteriota	Actinobacteria	Micrococcales_1	Dermabacteraceae	Brachybacterium	Brachybacterium	Dermabacteraceae__1
Cyclobacteriaceae_1__2	Bacteria	Bacteroidota	Bacteroidia	Cytophagales_1	Cyclobacteriaceae_1	Cyclobacteriaceae_1	Cyclobacteriaceae_1	Cyclobacteriaceae_1__2
AB-539-J10__1	Bacteria	Chloroflexi	Dehalococcoidia	GIF9	AB-539-J10	AB-539-J10	AB-539-J10	AB-539-J10__1
ANME-1a__18	Archaea	Halobacterota	ANME-1	ANME-1a	ANME-1a	ANME-1a	ANME-1a	ANME-1a__18
Thermodesulfobacteriaceae__9	Bacteria	Desulfobacterota_5	Thermodesulfobacteria	Thermodesulfobacteriales	Thermodesulfobacteriaceae	Caldimicrobium	Caldimicrobium	Thermodesulfobacteriaceae__9
Thermoanaerobaculaceae__2	Bacteria	Acidobacteriota	Thermoanaerobaculia	Thermoanaerobaculales	Thermoanaerobaculaceae	Subgroup 23	Subgroup 23	Thermoanaerobaculaceae__2
Sulfurospirillaceae__2	Bacteria	Campilobacterota	Campylobacteria	Campylobacterales	Sulfurospirillaceae	Sulfurospirillum	Sulfurospirillum	Sulfurospirillaceae__2
unclassified_Root__14	unclassified_Root	unclassified_Root	unclassified_Root	unclassified_Root	unclassified_Root	unclassified_Root	unclassified_Root	unclassified_Root__14
Pseudomonadaceae__2	Bacteria	Proteobacteria	Gammaproteobacteria	Pseudomonadales	Pseudomonadaceae	Pseudomonas_1	Pseudomonas_1	Pseudomonadaceae__2
Desulfurellaceae__5	Bacteria	Campilobacterota	Desulfurellia	Desulfurellales	Desulfurellaceae	Desulfurella	Desulfurella	Desulfurellaceae__5
Thioreductoraceae__2	Bacteria	Campilobacterota	Campylobacteria	Campylobacterales	Thioreductoraceae	Thioreductor	Thioreductor	Thioreductoraceae__2
Dissulfuribacteraceae__22	Bacteria	Desulfobacterota_2	Dissulfuribacteria	Dissulfuribacterales	Dissulfuribacteraceae	unclassified_Dissulfuribacteraceae	unclassified_Dissulfuribacteraceae	Dissulfuribacteraceae__22
Desulfobacteraceae__12	Bacteria	Desulfobacterota_1	Desulfobacteria_1	Desulfobacterales	Desulfobacteraceae	Desulfobacterium	Desulfobacterium	Desulfobacteraceae__12
Syntrophales__7	Bacteria	Desulfobacterota_1	Syntrophia	Syntrophales	Syntrophales	Syntrophales	Syntrophales	Syntrophales__7
Propionibacteriaceae__3	Bacteria	Actinobacteriota	Actinobacteria	Propionibacteriales	Propionibacteriaceae	Cutibacterium_2	Cutibacterium_2	Propionibacteriaceae__3
Incertae Sedis__6	Bacteria	Desulfobacterota_2	Incertae Sedis	Incertae Sedis	Incertae Sedis	Incertae Sedis	Incertae Sedis	Incertae Sedis__6
Desulfobacteraceae__13	Bacteria	Desulfobacterota_1	Desulfobacteria_1	Desulfobacterales	Desulfobacteraceae	Desulfobacterium	Desulfobacterium	Desulfobacteraceae__13
Dissulfuribacteraceae__23	Bacteria	Desulfobacterota_2	Dissulfuribacteria	Dissulfuribacterales	Dissulfuribacteraceae	SEEP-SRB2	SEEP-SRB2	Dissulfuribacteraceae__23
Dissulfuribacteraceae__24	Bacteria	Desulfobacterota_2	Dissulfuribacteria	Dissulfuribacterales	Dissulfuribacteraceae	unclassified_Dissulfuribacteraceae	unclassified_Dissulfuribacteraceae	Dissulfuribacteraceae__24
Syntrophales__8	Bacteria	Desulfobacterota_1	Syntrophia	Syntrophales	Syntrophales	Syntrophales	Syntrophales	Syntrophales__8
LCP-89__7	Bacteria	LCP-89	LCP-89	LCP-89	LCP-89	LCP-89	LCP-89	LCP-89__7
Sulfurimonadaceae__38	Bacteria	Campilobacterota	Campylobacteria	Campylobacterales	Sulfurimonadaceae	Sulfurimonas	Sulfurimonas	Sulfurimonadaceae__38
Aciduliprofundaceae__9	Archaea	Thermoplasmatota	Thermoplasmata	Acidiprofundales	Aciduliprofundaceae	Aciduliprofundum	Aciduliprofundum	Aciduliprofundaceae__9
Bacteroidetes BD2-2__8	Bacteria	Bacteroidota	Bacteroidia	Bacteroidales_2	Bacteroidetes BD2-2	Bacteroidetes BD2-2	Bacteroidetes BD2-2	Bacteroidetes BD2-2__8
Sulfurimonadaceae__39	Bacteria	Campilobacterota	Campylobacteria	Campylobacterales	Sulfurimonadaceae	Sulfurimonas	Sulfurimonas	Sulfurimonadaceae__39
Synergistaceae__2	Bacteria	Synergistota	Synergistia	Synergistales	Synergistaceae	Thermovirga	Thermovirga	Synergistaceae__2
Bathyarchaeia__11	Archaea	Crenarchaeota	Bathyarchaeia	Bathyarchaeia	Bathyarchaeia	Bathyarchaeia	Bathyarchaeia	Bathyarchaeia__11
DG-20__1	Bacteria	Planctomycetota	Phycisphaerae	DG-20	DG-20	DG-20	DG-20	DG-20__1
Hydrothermae__3	Bacteria	Hydrothermae	Hydrothermae	Hydrothermae	Hydrothermae	Hydrothermae	Hydrothermae	Hydrothermae__3
Acetothermiia__5	Bacteria	Acetothermia	Acetothermiia	Acetothermiia	Acetothermiia	Acetothermiia	Acetothermiia	Acetothermiia__5
SCADC1-2-3__1	Bacteria	Firmicutes	Desulfotomaculia	Desulfotomaculales	SCADC1-2-3	SCADC1-2-3	SCADC1-2-3	SCADC1-2-3__1
Pseudomonadaceae__3	Bacteria	Proteobacteria	Gammaproteobacteria	Pseudomonadales	Pseudomonadaceae	Pseudomonas_1	Pseudomonas_1	Pseudomonadaceae__3
Desulfuromusa_1__5	Bacteria	Desulfobacterota_1	Desulfuromonadia	Geopsychrobacteraceae	Desulfuromusa_1	Desulfuromusa_1	Desulfuromusa_1	Desulfuromusa_1__5
Kiritimatiellaceae__9	Bacteria	Verrucomicrobiota	Kiritimatiellae	Kiritimatiellales	Kiritimatiellaceae	R76-B128	R76-B128	Kiritimatiellaceae__9
Cyclobacteriaceae_1__3	Bacteria	Bacteroidota	Bacteroidia	Cytophagales_1	Cyclobacteriaceae_1	Cyclobacteriaceae_1	Cyclobacteriaceae_1	Cyclobacteriaceae_1__3
AB-539-J10__2	Bacteria	Chloroflexi	Dehalococcoidia	GIF9	AB-539-J10	SCGC-AB-539-J10	SCGC-AB-539-J10	AB-539-J10__2
ANME-1a__19	Archaea	Halobacterota	ANME-1	ANME-1a	ANME-1a	ANME-1a	ANME-1a	ANME-1a__19
Muribaculaceae__2	Bacteria	Bacteroidota	Bacteroidia	Bacteroidales_1	Muribaculaceae	Muribaculaceae	Muribaculaceae	Muribaculaceae__2
unclassified_Root__15	unclassified_Root	unclassified_Root	unclassified_Root	unclassified_Root	unclassified_Root	unclassified_Root	unclassified_Root	unclassified_Root__15
unclassified_Bacteria__53	Bacteria	unclassified_Bacteria	unclassified_Bacteria	unclassified_Bacteria	unclassified_Bacteria	unclassified_Bacteria	unclassified_Bacteria	unclassified_Bacteria__53
Nitrosopumilaceae__4	Archaea	Crenarchaeota	Nitrososphaeria	Nitrosopumilales	Nitrosopumilaceae	Nitrosopumilaceae	Nitrosopumilaceae	Nitrosopumilaceae__4
unclassified_Thermoprotei_1__5	Archaea	Crenarchaeota	Thermoprotei_1	unclassified_Thermoprotei_1	unclassified_Thermoprotei_1	unclassified_Thermoprotei_1	unclassified_Thermoprotei_1	unclassified_Thermoprotei_1__5
Lokiarchaeia__1	Archaea	Asgardarchaeota	Lokiarchaeia	Lokiarchaeia	Lokiarchaeia	Lokiarchaeia	Lokiarchaeia	Lokiarchaeia__1
Latescibacteraceae__1	Bacteria	Latescibacterota	Latescibacteria	Latescibacterales	Latescibacteraceae	Latescibacteraceae	Latescibacteraceae	Latescibacteraceae__1
Marinifilaceae_1__2	Bacteria	Bacteroidota	Bacteroidia	Bacteroidales_1	Marinifilaceae_1	Marinifilum	Marinifilum	Marinifilaceae_1__2
JS1__25	Bacteria	Caldatribacteriota	JS1	JS1	JS1	JS1	JS1	JS1__25
Hadarchaeales__3	Archaea	Hadarchaeota	Hadarchaeia	Hadarchaeales	Hadarchaeales	Hadarchaeales	Hadarchaeales	Hadarchaeales__3
Dissulfuribacteraceae__25	Bacteria	Desulfobacterota_2	Dissulfuribacteria	Dissulfuribacterales	Dissulfuribacteraceae	unclassified_Dissulfuribacteraceae	unclassified_Dissulfuribacteraceae	Dissulfuribacteraceae__25
Bacteroidetes BD2-2__9	Bacteria	Bacteroidota	Bacteroidia	Bacteroidales_2	Bacteroidetes BD2-2	Bacteroidetes BD2-2	Bacteroidetes BD2-2	Bacteroidetes BD2-2__9
Aciduliprofundaceae__10	Archaea	Thermoplasmatota	Thermoplasmata	Acidiprofundales	Aciduliprofundaceae	Aciduliprofundum	Aciduliprofundum	Aciduliprofundaceae__10
Desulfuromusa_1__6	Bacteria	Desulfobacterota_1	Desulfuromonadia	Geopsychrobacteraceae	Desulfuromusa_1	Desulfuromusa_1	Desulfuromusa_1	Desulfuromusa_1__6
Omnitrophaceae__4	Bacteria	Verrucomicrobiota	Omnitrophia	Omnitrophales	Omnitrophaceae	Candidatus Omnitrophus	Candidatus Omnitrophus	Omnitrophaceae__4
Lentimicrobiaceae__9	Bacteria	Bacteroidota	Bacteroidia	Sphingobacteriales	Lentimicrobiaceae	Lentimicrobiaceae	Lentimicrobiaceae	Lentimicrobiaceae__9
ANME-1a__20	Archaea	Halobacterota	ANME-1	ANME-1a	ANME-1a	ANME-1a	ANME-1a	ANME-1a__20
Lentimicrobiaceae__10	Bacteria	Bacteroidota	Bacteroidia	Sphingobacteriales	Lentimicrobiaceae	Lentimicrobiaceae	Lentimicrobiaceae	Lentimicrobiaceae__10
Sulfurimonadaceae__40	Bacteria	Campilobacterota	Campylobacteria	Campylobacterales	Sulfurimonadaceae	Sulfurimonas	Sulfurimonas	Sulfurimonadaceae__40
JS1__26	Bacteria	Caldatribacteriota	JS1	JS1	JS1	JS1	JS1	JS1__26
Sulfurimonadaceae__41	Bacteria	Campilobacterota	Campylobacteria	Campylobacterales	Sulfurimonadaceae	Sulfurimonas	Sulfurimonas	Sulfurimonadaceae__41
unclassified_Bacteria__54	Bacteria	unclassified_Bacteria	unclassified_Bacteria	unclassified_Bacteria	unclassified_Bacteria	unclassified_Bacteria	unclassified_Bacteria	unclassified_Bacteria__54
Desulfobacterales__7	Bacteria	Desulfobacterota_1	Desulfobacteria_1	Desulfobacterales	Desulfobacterales	Desulfobacterales	Desulfobacterales	Desulfobacterales__7
Bacteroidetes VC2.1 Bac22__22	Bacteria	Bacteroidota	Bacteroidia	Bacteroidetes VC2.1 Bac22	Bacteroidetes VC2.1 Bac22	Bacteroidetes VC2.1 Bac22	Bacteroidetes VC2.1 Bac22	Bacteroidetes VC2.1 Bac22__22
unclassified_Bacteria__55	Bacteria	unclassified_Bacteria	unclassified_Bacteria	unclassified_Bacteria	unclassified_Bacteria	unclassified_Bacteria	unclassified_Bacteria	unclassified_Bacteria__55
Mycobacteriaceae__2	Bacteria	Actinobacteriota	Actinobacteria	Corynebacteriales	Mycobacteriaceae	Mycobacterium	Mycobacterium	Mycobacteriaceae__2
Desulfuromonas_1__1	Bacteria	Desulfobacterota_1	Desulfuromonadia	Desulfuromonadaceae_1	Desulfuromonas_1	Desulfuromonas_1	Desulfuromonas_1	Desulfuromonas_1__1
Veillonellaceae__1	Bacteria	Firmicutes	Negativicutes	Veillonellales-Selenomonadales	Veillonellaceae	Megasphaera_1	Megasphaera_1	Veillonellaceae__1
Aciduliprofundaceae__11	Archaea	Thermoplasmatota	Thermoplasmata	Acidiprofundales	Aciduliprofundaceae	Aciduliprofundum	Aciduliprofundum	Aciduliprofundaceae__11
Gammaproteobacteria Incertae Sedis_Unknown Family__8	Bacteria	Proteobacteria	Gammaproteobacteria	Gammaproteobacteria Incertae Sedis_Unknown Family	Gammaproteobacteria Incertae Sedis_Unknown Family	Gammaproteobacteria Incertae Sedis_Unknown Family	Gammaproteobacteria Incertae Sedis_Unknown Family	Gammaproteobacteria Incertae Sedis_Unknown Family__8
Desulfosarcinaceae__18	Bacteria	Desulfobacterota_1	Desulfobacteria_1	Desulfobacterales	Desulfosarcinaceae	Desulfosarcinaceae	Desulfosarcinaceae	Desulfosarcinaceae__18
Saprospiraceae__2	Bacteria	Bacteroidota	Bacteroidia	Chitinophagales	Saprospiraceae	Saprospiraceae	Saprospiraceae	Saprospiraceae__2
Bathyarchaeia__12	Archaea	Crenarchaeota	Bathyarchaeia	Bathyarchaeia	Bathyarchaeia	Bathyarchaeia	Bathyarchaeia	Bathyarchaeia__12
Flavobacteriaceae_1__8	Bacteria	Bacteroidota	Bacteroidia	Flavobacteriales	Flavobacteriaceae_1	unclassified_Flavobacteriaceae_1	unclassified_Flavobacteriaceae_1	Flavobacteriaceae_1__8
Calditrichaceae__1	Bacteria	Calditrichota	Calditrichia	Calditrichales	Calditrichaceae	Calditrichaceae	Calditrichaceae	Calditrichaceae__1
ANME-1a__21	Archaea	Halobacterota	ANME-1	ANME-1a	ANME-1a	ANME-1a	ANME-1a	ANME-1a__21
Thiomicrospiraceae__4	Bacteria	Proteobacteria	Gammaproteobacteria	Thiomicrospirales	Thiomicrospiraceae	endosymbionts	endosymbionts	Thiomicrospiraceae__4
Aerophobales__5	Bacteria	Aerophobota	Aerophobia	Aerophobales	Aerophobales	Aerophobales	Aerophobales	Aerophobales__5
Aciduliprofundaceae__12	Archaea	Thermoplasmatota	Thermoplasmata	Acidiprofundales	Aciduliprofundaceae	JdFR-45	JdFR-45	Aciduliprofundaceae__12
Desulfurococcaceae__2	Archaea	Crenarchaeota	Thermoprotei_1	Desulfurococcales	Desulfurococcaceae	Staphylothermus	Staphylothermus	Desulfurococcaceae__2
Bathyarchaeia__13	Archaea	Crenarchaeota	Bathyarchaeia	Bathyarchaeia	Bathyarchaeia	Bathyarchaeia	Bathyarchaeia	Bathyarchaeia__13
Gammaproteobacteria Incertae Sedis_Unknown Family__9	Bacteria	Proteobacteria	Gammaproteobacteria	Gammaproteobacteria Incertae Sedis_Unknown Family	Gammaproteobacteria Incertae Sedis_Unknown Family	Gammaproteobacteria Incertae Sedis_Unknown Family	Gammaproteobacteria Incertae Sedis_Unknown Family	Gammaproteobacteria Incertae Sedis_Unknown Family__9
Gammaproteobacteria Incertae Sedis_Unknown Family__10	Bacteria	Proteobacteria	Gammaproteobacteria	Gammaproteobacteria Incertae Sedis_Unknown Family	Gammaproteobacteria Incertae Sedis_Unknown Family	Gammaproteobacteria Incertae Sedis_Unknown Family	Gammaproteobacteria Incertae Sedis_Unknown Family	Gammaproteobacteria Incertae Sedis_Unknown Family__10
Bacteroidetes VC2.1 Bac22__23	Bacteria	Bacteroidota	Bacteroidia	Bacteroidetes VC2.1 Bac22	Bacteroidetes VC2.1 Bac22	Bacteroidetes VC2.1 Bac22	Bacteroidetes VC2.1 Bac22	Bacteroidetes VC2.1 Bac22__23
unclassified_Bacteria__56	Bacteria	unclassified_Bacteria	unclassified_Bacteria	unclassified_Bacteria	unclassified_Bacteria	unclassified_Bacteria	unclassified_Bacteria	unclassified_Bacteria__56
WS1__2	Bacteria	WS1	WS1	WS1	WS1	WS1	WS1	WS1__2
Desulfuribacillaceae__1	Bacteria	Firmicutes	Bacilli	Desulfuribacillales	Desulfuribacillaceae	Desulfuribacillus	Desulfuribacillus	Desulfuribacillaceae__1
JS1__27	Bacteria	Caldatribacteriota	JS1	JS1	JS1	JS1	JS1	JS1__27
Anaerolineaceae__6	Bacteria	Chloroflexi	Anaerolineae	Anaerolineales	Anaerolineaceae	Anaerolineaceae	Anaerolineaceae	Anaerolineaceae__6
ANME-1a__22	Archaea	Halobacterota	ANME-1	ANME-1a	ANME-1a	ANME-1a	ANME-1a	ANME-1a__22
Bacteroidetes BD2-2__10	Bacteria	Bacteroidota	Bacteroidia	Bacteroidales_2	Bacteroidetes BD2-2	Bacteroidetes BD2-2	Bacteroidetes BD2-2	Bacteroidetes BD2-2__10
Sulfurimonadaceae__42	Bacteria	Campilobacterota	Campylobacteria	Campylobacterales	Sulfurimonadaceae	Sulfurimonas	Sulfurimonas	Sulfurimonadaceae__42
ANME-1__31	Archaea	Halobacterota	ANME-1	ANME-1	ANME-1	ANME-1	ANME-1	ANME-1__31
Acanthopleuribacteraceae__2	Bacteria	Acidobacteriota	Holophagae	Acanthopleuribacterales	Acanthopleuribacteraceae	Thermotomaculum	Thermotomaculum	Acanthopleuribacteraceae__2
Thermotogaceae__4	Bacteria	Thermotogota	Thermotogae	Thermotogales	Thermotogaceae	unclassified_Thermotogaceae	unclassified_Thermotogaceae	Thermotogaceae__4
Nitrosopumilaceae__5	Archaea	Crenarchaeota	Nitrososphaeria	Nitrosopumilales	Nitrosopumilaceae	Candidatus Nitrosopumilus	Candidatus Nitrosopumilus	Nitrosopumilaceae__5
Spirochaetaceae__14	Bacteria	Spirochaetota	Spirochaetia	Spirochaetales	Spirochaetaceae	Sphaerochaeta	Sphaerochaeta	Spirochaetaceae__14
unclassified_Methanosarciniales__4	Archaea	Halobacterota	Methanosarcinia	Methanosarciniales	unclassified_Methanosarciniales	unclassified_Methanosarciniales	unclassified_Methanosarciniales	unclassified_Methanosarciniales__4
Corynebacteriaceae__6	Bacteria	Actinobacteriota	Actinobacteria	Corynebacteriales	Corynebacteriaceae	Corynebacterium_1	Corynebacterium_1	Corynebacteriaceae__6
ANME-1__32	Archaea	Halobacterota	ANME-1	ANME-1	ANME-1	ANME-1	ANME-1	ANME-1__32
unclassified_Methanosarciniales__5	Archaea	Halobacterota	Methanosarcinia	Methanosarciniales	unclassified_Methanosarciniales	unclassified_Methanosarciniales	unclassified_Methanosarciniales	unclassified_Methanosarciniales__5
Woesearchaeales__8	Archaea	Nanoarchaeota	Nanoarchaeia	Woesearchaeales	Woesearchaeales	Woesearchaeales	Woesearchaeales	Woesearchaeales__8
Spirochaetaceae__15	Bacteria	Spirochaetota	Spirochaetia	Spirochaetales	Spirochaetaceae	Sediminispirochaeta	Sediminispirochaeta	Spirochaetaceae__15
Flavobacteriaceae_1__9	Bacteria	Bacteroidota	Bacteroidia	Flavobacteriales	Flavobacteriaceae_1	Aquibacter	Aquibacter	Flavobacteriaceae_1__9
unclassified_Archaea__5	Archaea	unclassified_Archaea	unclassified_Archaea	unclassified_Archaea	unclassified_Archaea	unclassified_Archaea	unclassified_Archaea	unclassified_Archaea__5
Marinifilaceae_1__3	Bacteria	Bacteroidota	Bacteroidia	Bacteroidales_1	Marinifilaceae_1	Marinifilaceae_1	Marinifilaceae_1	Marinifilaceae_1__3
Dissulfuribacteraceae__26	Bacteria	Desulfobacterota_2	Dissulfuribacteria	Dissulfuribacterales	Dissulfuribacteraceae	unclassified_Dissulfuribacteraceae	unclassified_Dissulfuribacteraceae	Dissulfuribacteraceae__26
Halieaceae__1	Bacteria	Proteobacteria	Gammaproteobacteria	Cellvibrionales	Halieaceae	Halioglobus_1	Halioglobus_1	Halieaceae__1
Anaerolineaceae__7	Bacteria	Chloroflexi	Anaerolineae	Anaerolineales	Anaerolineaceae	Thermomarinilinea	Thermomarinilinea	Anaerolineaceae__7
Dissulfuribacteraceae__27	Bacteria	Desulfobacterota_2	Dissulfuribacteria	Dissulfuribacterales	Dissulfuribacteraceae	unclassified_Dissulfuribacteraceae	unclassified_Dissulfuribacteraceae	Dissulfuribacteraceae__27
Desulfofervidaceae__15	Bacteria	Desulfobacterota_5	Desulfofervidia	Desulfofervidales	Desulfofervidaceae	Candidatus Desulfofervidus	Candidatus Desulfofervidus	Desulfofervidaceae__15
Arcobacteraceae__3	Bacteria	Campilobacterota	Campylobacteria	Campylobacterales	Arcobacteraceae	Arcobacteraceae	Arcobacteraceae	Arcobacteraceae__3
Thermoplasmatota__4	Archaea	Thermoplasmatota	Thermoplasmatota	Thermoplasmatota	Thermoplasmatota	Thermoplasmatota	Thermoplasmatota	Thermoplasmatota__4
Thermotogaceae__5	Bacteria	Thermotogota	Thermotogae	Thermotogales	Thermotogaceae	Thermotoga	Thermotoga	Thermotogaceae__5
Beggiatoaceae__7	Bacteria	Proteobacteria	Gammaproteobacteria	Beggiatoales	Beggiatoaceae	Beggiatoaceae	Beggiatoaceae	Beggiatoaceae__7
Spirochaetaceae__16	Bacteria	Spirochaetota	Spirochaetia	Spirochaetales	Spirochaetaceae	Sediminispirochaeta	Sediminispirochaeta	Spirochaetaceae__16
Bathyarchaeia__14	Archaea	Crenarchaeota	Bathyarchaeia	Bathyarchaeia	Bathyarchaeia	Bathyarchaeia	Bathyarchaeia	Bathyarchaeia__14
Deep Sea Euryarchaeotic Group(DSEG)__2	Archaea	Aenigmarchaeota	Deep Sea Euryarchaeotic Group(DSEG)	Deep Sea Euryarchaeotic Group(DSEG)	Deep Sea Euryarchaeotic Group(DSEG)	Deep Sea Euryarchaeotic Group(DSEG)	Deep Sea Euryarchaeotic Group(DSEG)	Deep Sea Euryarchaeotic Group(DSEG)__2
Desulfohalobiaceae__1	Bacteria	Desulfobacterota_4	Desulfovibrionia	Desulfovibrionales	Desulfohalobiaceae	Desulfovermiculus	Desulfovermiculus	Desulfohalobiaceae__1
Desulfosarcinaceae__19	Bacteria	Desulfobacterota_1	Desulfobacteria_1	Desulfobacterales	Desulfosarcinaceae	Desulfosarcinaceae	Desulfosarcinaceae	Desulfosarcinaceae__19
Bathyarchaeia__15	Archaea	Crenarchaeota	Bathyarchaeia	Bathyarchaeia	Bathyarchaeia	Bathyarchaeia	Bathyarchaeia	Bathyarchaeia__15
Bacteroidetes VC2.1 Bac22__24	Bacteria	Bacteroidota	Bacteroidia	Bacteroidetes VC2.1 Bac22	Bacteroidetes VC2.1 Bac22	Bacteroidetes VC2.1 Bac22	Bacteroidetes VC2.1 Bac22	Bacteroidetes VC2.1 Bac22__24
Zixibacteria__5	Bacteria	Zixibacteria	Zixibacteria	Zixibacteria	Zixibacteria	Zixibacteria	Zixibacteria	Zixibacteria__5
unclassified_Root__16	unclassified_Root	unclassified_Root	unclassified_Root	unclassified_Root	unclassified_Root	unclassified_Root	unclassified_Root	unclassified_Root__16
Weeksellaceae__3	Bacteria	Bacteroidota	Bacteroidia	Flavobacteriales	Weeksellaceae	Ornithobacterium	Ornithobacterium	Weeksellaceae__3
Nitrosopumilaceae__6	Archaea	Crenarchaeota	Nitrososphaeria	Nitrosopumilales	Nitrosopumilaceae	Candidatus Nitrosopumilus	Candidatus Nitrosopumilus	Nitrosopumilaceae__6
Dissulfuribacteraceae__28	Bacteria	Desulfobacterota_2	Dissulfuribacteria	Dissulfuribacterales	Dissulfuribacteraceae	unclassified_Dissulfuribacteraceae	unclassified_Dissulfuribacteraceae	Dissulfuribacteraceae__28
Desulfosarcinaceae__20	Bacteria	Desulfobacterota_1	Desulfobacteria_1	Desulfobacterales	Desulfosarcinaceae	Desulfosarcinaceae	Desulfosarcinaceae	Desulfosarcinaceae__20
Desulfobulbaceae__2	Bacteria	Desulfobacterota_2	Desulfobulbia	Desulfobulbales	Desulfobulbaceae	Desulfobulbus	Desulfobulbus	Desulfobulbaceae__2
Desulfatiglandaceae__6	Bacteria	Desulfobacterota_1	Desulfobacteria_2	Desulfatiglandales	Desulfatiglandaceae	Desulfatiglans	Desulfatiglans	Desulfatiglandaceae__6
Archaeoglobaceae__4	Archaea	Halobacterota	Archaeoglobi	Archaeoglobales	Archaeoglobaceae	Archaeoglobus_1	Archaeoglobus_1	Archaeoglobaceae__4
MSBL8__9	Bacteria	Cloacimonadota	Cloacimonadia	Cloacimonadales	MSBL8	MSBL8	MSBL8	MSBL8__9
ANME-1__33	Archaea	Halobacterota	ANME-1	ANME-1	ANME-1	ANME-1	ANME-1	ANME-1__33
Sulfurimonadaceae__43	Bacteria	Campilobacterota	Campylobacteria	Campylobacterales	Sulfurimonadaceae	Sulfurimonas	Sulfurimonas	Sulfurimonadaceae__43
Pirellulaceae__2	Bacteria	Planctomycetota	Planctomycetes	Pirellulales	Pirellulaceae	Pirellulaceae	Pirellulaceae	Pirellulaceae__2
ANME-1a__23	Archaea	Halobacterota	ANME-1	ANME-1a	ANME-1a	ANME-1a	ANME-1a	ANME-1a__23
Bacteroidetes VC2.1 Bac22__25	Bacteria	Bacteroidota	Bacteroidia	Bacteroidetes VC2.1 Bac22	Bacteroidetes VC2.1 Bac22	Bacteroidetes VC2.1 Bac22	Bacteroidetes VC2.1 Bac22	Bacteroidetes VC2.1 Bac22__25
LCP-89__8	Bacteria	LCP-89	LCP-89	LCP-89	LCP-89	LCP-89	LCP-89	LCP-89__8
LKC2.127-25__1	Bacteria	Bacteroidota	Bacteroidia	Bacteroidales_1	LKC2.127-25	LKC2.127-25	LKC2.127-25	LKC2.127-25__1
Omnitrophaceae__5	Bacteria	Verrucomicrobiota	Omnitrophia	Omnitrophales	Omnitrophaceae	Candidatus Omnitrophus	Candidatus Omnitrophus	Omnitrophaceae__5
Bacteroidetes VC2.1 Bac22__26	Bacteria	Bacteroidota	Bacteroidia	Bacteroidetes VC2.1 Bac22	Bacteroidetes VC2.1 Bac22	Bacteroidetes VC2.1 Bac22	Bacteroidetes VC2.1 Bac22	Bacteroidetes VC2.1 Bac22__26
Archaeoglobaceae__5	Archaea	Halobacterota	Archaeoglobi	Archaeoglobales	Archaeoglobaceae	Archaeoglobus_1	Archaeoglobus_1	Archaeoglobaceae__5
JS1__28	Bacteria	Caldatribacteriota	JS1	JS1	JS1	JS1	JS1	JS1__28
Thiomicrospiraceae__5	Bacteria	Proteobacteria	Gammaproteobacteria	Thiomicrospirales	Thiomicrospiraceae	endosymbionts	endosymbionts	Thiomicrospiraceae__5
Nautiliaceae__3	Bacteria	Campilobacterota	Campylobacteria	Nautiliales	Nautiliaceae	Caminibacter	Caminibacter	Nautiliaceae__3
Haliangiaceae__1	Bacteria	Myxococcota	Polyangia	Haliangiales	Haliangiaceae	Haliangium	Haliangium	Haliangiaceae__1
Sulfurimonadaceae__44	Bacteria	Campilobacterota	Campylobacteria	Campylobacterales	Sulfurimonadaceae	Sulfurimonas	Sulfurimonas	Sulfurimonadaceae__44
Anaerolineaceae__8	Bacteria	Chloroflexi	Anaerolineae	Anaerolineales	Anaerolineaceae	Anaerolineaceae	Anaerolineaceae	Anaerolineaceae__8
Thermoanaerobaculaceae__3	Bacteria	Acidobacteriota	Thermoanaerobaculia	Thermoanaerobaculales	Thermoanaerobaculaceae	Subgroup 23	Subgroup 23	Thermoanaerobaculaceae__3
Bathyarchaeia__16	Archaea	Crenarchaeota	Bathyarchaeia	Bathyarchaeia	Bathyarchaeia	Bathyarchaeia	Bathyarchaeia	Bathyarchaeia__16
Thermococcaceae__6	Archaea	Euryarchaeota	Thermococci	Thermococcales	Thermococcaceae	Thermococcus	Thermococcus	Thermococcaceae__6
Sulfurovaceae__22	Bacteria	Campilobacterota	Campylobacteria	Campylobacterales	Sulfurovaceae	Sulfurovum	Sulfurovum	Sulfurovaceae__22
Sulfurovaceae__23	Bacteria	Campilobacterota	Campylobacteria	Campylobacterales	Sulfurovaceae	Sulfurovum	Sulfurovum	Sulfurovaceae__23
Lentimicrobiaceae__11	Bacteria	Bacteroidota	Bacteroidia	Sphingobacteriales	Lentimicrobiaceae	Lentimicrobiaceae	Lentimicrobiaceae	Lentimicrobiaceae__11
Kiritimatiellaceae__10	Bacteria	Verrucomicrobiota	Kiritimatiellae	Kiritimatiellales	Kiritimatiellaceae	R76-B128	R76-B128	Kiritimatiellaceae__10
ANME-1__34	Archaea	Halobacterota	ANME-1	ANME-1	ANME-1	ANME-1	ANME-1	ANME-1__34
0319-6G20__1	Bacteria	Bdellovibrionota_2	Oligoflexia	0319-6G20	0319-6G20	0319-6G20	0319-6G20	0319-6G20__1
unclassified_Dehalococcoidia__4	Bacteria	Chloroflexi	Dehalococcoidia	unclassified_Dehalococcoidia	unclassified_Dehalococcoidia	unclassified_Dehalococcoidia	unclassified_Dehalococcoidia	unclassified_Dehalococcoidia__4
ANME-1__35	Archaea	Halobacterota	ANME-1	ANME-1	ANME-1	ANME-1	ANME-1	ANME-1__35
Bathyarchaeia__17	Archaea	Crenarchaeota	Bathyarchaeia	Bathyarchaeia	Bathyarchaeia	Bathyarchaeia	Bathyarchaeia	Bathyarchaeia__17
Saprospiraceae__3	Bacteria	Bacteroidota	Bacteroidia	Chitinophagales	Saprospiraceae	Saprospiraceae	Saprospiraceae	Saprospiraceae__3
Thermotogae__8	Bacteria	Thermotogota	Thermotogae	Thermotogae	Thermotogae	Thermotogae	Thermotogae	Thermotogae__8
Desulfosarcinaceae__21	Bacteria	Desulfobacterota_1	Desulfobacteria_1	Desulfobacterales	Desulfosarcinaceae	SEEP-SRB1	SEEP-SRB1	Desulfosarcinaceae__21
Thermoplasmatota__5	Archaea	Thermoplasmatota	Thermoplasmatota	Thermoplasmatota	Thermoplasmatota	Thermoplasmatota	Thermoplasmatota	Thermoplasmatota__5
ANME-1a__24	Archaea	Halobacterota	ANME-1	ANME-1a	ANME-1a	ANME-1a	ANME-1a	ANME-1a__24
ANME-1__36	Archaea	Halobacterota	ANME-1	ANME-1	ANME-1	ANME-1	ANME-1	ANME-1__36
Altiarchaeaceae__2	Archaea	Altiarchaeota	Altiarchaeia	Altiarchaeales	Altiarchaeaceae	Candidatus Altiarchaeum	Candidatus Altiarchaeum	Altiarchaeaceae__2
unclassified_Thermoplasmata__1	Archaea	Thermoplasmatota	Thermoplasmata	unclassified_Thermoplasmata	unclassified_Thermoplasmata	unclassified_Thermoplasmata	unclassified_Thermoplasmata	unclassified_Thermoplasmata__1
DG-20__2	Bacteria	Planctomycetota	Phycisphaerae	DG-20	DG-20	DG-20	DG-20	DG-20__2
Bacteroidetes VC2.1 Bac22__27	Bacteria	Bacteroidota	Bacteroidia	Bacteroidetes VC2.1 Bac22	Bacteroidetes VC2.1 Bac22	Bacteroidetes VC2.1 Bac22	Bacteroidetes VC2.1 Bac22	Bacteroidetes VC2.1 Bac22__27
unclassified_Bacteria__57	Bacteria	unclassified_Bacteria	unclassified_Bacteria	unclassified_Bacteria	unclassified_Bacteria	unclassified_Bacteria	unclassified_Bacteria	unclassified_Bacteria__57
Bacteroidetes BD2-2__11	Bacteria	Bacteroidota	Bacteroidia	Bacteroidales_2	Bacteroidetes BD2-2	Bacteroidetes BD2-2	Bacteroidetes BD2-2	Bacteroidetes BD2-2__11
Omnitrophaceae__6	Bacteria	Verrucomicrobiota	Omnitrophia	Omnitrophales	Omnitrophaceae	Candidatus Omnitrophus	Candidatus Omnitrophus	Omnitrophaceae__6
unclassified_Desulfobacterota_1__1	Bacteria	Desulfobacterota_1	unclassified_Desulfobacterota_1	unclassified_Desulfobacterota_1	unclassified_Desulfobacterota_1	unclassified_Desulfobacterota_1	unclassified_Desulfobacterota_1	unclassified_Desulfobacterota_1__1
Thiotrichaceae_1__4	Bacteria	Proteobacteria	Gammaproteobacteria	Thiotrichales	Thiotrichaceae_1	Thiotrichaceae_1	Thiotrichaceae_1	Thiotrichaceae_1__4
Izemoplasmataceae__2	Bacteria	Firmicutes	Bacilli	Izemoplasmatales	Izemoplasmataceae	Izimaplasma	Izimaplasma	Izemoplasmataceae__2
Cyclobacteriaceae_1__4	Bacteria	Bacteroidota	Bacteroidia	Cytophagales_1	Cyclobacteriaceae_1	Cyclobacteriaceae_1	Cyclobacteriaceae_1	Cyclobacteriaceae_1__4
Bathyarchaeia__18	Archaea	Crenarchaeota	Bathyarchaeia	Bathyarchaeia	Bathyarchaeia	Bathyarchaeia	Bathyarchaeia	Bathyarchaeia__18
ANME-1a__25	Archaea	Halobacterota	ANME-1	ANME-1a	ANME-1a	ANME-1a	ANME-1a	ANME-1a__25
Spirochaetaceae__17	Bacteria	Spirochaetota	Spirochaetia	Spirochaetales	Spirochaetaceae	Sediminispirochaeta	Sediminispirochaeta	Spirochaetaceae__17
Spirochaetaceae__18	Bacteria	Spirochaetota	Spirochaetia	Spirochaetales	Spirochaetaceae	Sediminispirochaeta	Sediminispirochaeta	Spirochaetaceae__18
SB-5__3	Bacteria	Bacteroidota	Bacteroidia	Bacteroidales_2	SB-5	SB-5	SB-5	SB-5__3
ANME-1a__26	Archaea	Halobacterota	ANME-1	ANME-1a	ANME-1a	ANME-1a	ANME-1a	ANME-1a__26
4572-13__3	Bacteria	Planctomycetota	Phycisphaerae	MSBL9	4572-13	4572-13	4572-13	4572-13__3
Pirellulaceae__3	Bacteria	Planctomycetota	Planctomycetes	Pirellulales	Pirellulaceae	Pirellula	Pirellula	Pirellulaceae__3
Dissulfuribacteraceae__29	Bacteria	Desulfobacterota_2	Dissulfuribacteria	Dissulfuribacterales	Dissulfuribacteraceae	SEEP-SRB2	SEEP-SRB2	Dissulfuribacteraceae__29
Desulfobacteraceae__14	Bacteria	Desulfobacterota_1	Desulfobacteria_1	Desulfobacterales	Desulfobacteraceae	Desulfobacteraceae	Desulfobacteraceae	Desulfobacteraceae__14
Chloroplast__6	Bacteria	Cyanobacteria	Cyanobacteriia	Chloroplast	Chloroplast	Chloroplast	Chloroplast	Chloroplast__6
unclassified_Sphingobacteriales__1	Bacteria	Bacteroidota	Bacteroidia	Sphingobacteriales	unclassified_Sphingobacteriales	unclassified_Sphingobacteriales	unclassified_Sphingobacteriales	unclassified_Sphingobacteriales__1
Altiarchaeaceae__3	Archaea	Altiarchaeota	Altiarchaeia	Altiarchaeales	Altiarchaeaceae	Candidatus Altiarchaeum	Candidatus Altiarchaeum	Altiarchaeaceae__3
Hungateiclostridiaceae__2	Bacteria	Firmicutes	Clostridia_1	Hungateiclostridiaceae	Hungateiclostridiaceae	Hungateiclostridiaceae	Hungateiclostridiaceae	Hungateiclostridiaceae__2
ANME-1a__27	Archaea	Halobacterota	ANME-1	ANME-1a	ANME-1a	ANME-1a	ANME-1a	ANME-1a__27
unclassified_Bacteria__58	Bacteria	unclassified_Bacteria	unclassified_Bacteria	unclassified_Bacteria	unclassified_Bacteria	unclassified_Bacteria	unclassified_Bacteria	unclassified_Bacteria__58
SB-5__4	Bacteria	Bacteroidota	Bacteroidia	Bacteroidales_2	SB-5	SB-5	SB-5	SB-5__4
unclassified_Bacteria__59	Bacteria	unclassified_Bacteria	unclassified_Bacteria	unclassified_Bacteria	unclassified_Bacteria	unclassified_Bacteria	unclassified_Bacteria	unclassified_Bacteria__59
Fermentibacteraceae__4	Bacteria	Fermentibacterota	Fermentibacteria	Fermentibacterales	Fermentibacteraceae	Fermentibacteraceae	Fermentibacteraceae	Fermentibacteraceae__4
Subgroup 22__1	Bacteria	Acidobacteriota	Subgroup 22	Subgroup 22	Subgroup 22	Subgroup 22	Subgroup 22	Subgroup 22__1
Kiritimatiellaceae__11	Bacteria	Verrucomicrobiota	Kiritimatiellae	Kiritimatiellales	Kiritimatiellaceae	MSBL3	MSBL3	Kiritimatiellaceae__11
Bathyarchaeia__19	Archaea	Crenarchaeota	Bathyarchaeia	Bathyarchaeia	Bathyarchaeia	Bathyarchaeia	Bathyarchaeia	Bathyarchaeia__19
AB-539-J10__3	Bacteria	Chloroflexi	Dehalococcoidia	GIF9	AB-539-J10	AB-539-J10	AB-539-J10	AB-539-J10__3
Sulfurimonadaceae__45	Bacteria	Campilobacterota	Campylobacteria	Campylobacterales	Sulfurimonadaceae	Sulfurimonas	Sulfurimonas	Sulfurimonadaceae__45
L21-RPul-D3__1	Bacteria	Planctomycetota	Phycisphaerae	MSBL9	L21-RPul-D3	L21-RPul-D3	L21-RPul-D3	L21-RPul-D3__1
Flavobacteriaceae_1__10	Bacteria	Bacteroidota	Bacteroidia	Flavobacteriales	Flavobacteriaceae_1	Flavobacteriaceae_1	Flavobacteriaceae_1	Flavobacteriaceae_1__10
JS1__29	Bacteria	Caldatribacteriota	JS1	JS1	JS1	JS1	JS1	JS1__29
MVP-88__1	Bacteria	Elusimicrobiota	Elusimicrobia	MVP-88	MVP-88	MVP-88	MVP-88	MVP-88__1
Aciduliprofundaceae__13	Archaea	Thermoplasmatota	Thermoplasmata	Acidiprofundales	Aciduliprofundaceae	JdFR-45	JdFR-45	Aciduliprofundaceae__13
unclassified_Dissulfuribacterales__2	Bacteria	Desulfobacterota_2	Dissulfuribacteria	Dissulfuribacterales	unclassified_Dissulfuribacterales	unclassified_Dissulfuribacterales	unclassified_Dissulfuribacterales	unclassified_Dissulfuribacterales__2
unclassified_Archaea__6	Archaea	unclassified_Archaea	unclassified_Archaea	unclassified_Archaea	unclassified_Archaea	unclassified_Archaea	unclassified_Archaea	unclassified_Archaea__6
Methanofastidiosales__5	Archaea	Euryarchaeota	Thermococci	Methanofastidiosales	Methanofastidiosales	Methanofastidiosales	Methanofastidiosales	Methanofastidiosales__5
unclassified_Root__17	unclassified_Root	unclassified_Root	unclassified_Root	unclassified_Root	unclassified_Root	unclassified_Root	unclassified_Root	unclassified_Root__17
Anaerolineaceae__9	Bacteria	Chloroflexi	Anaerolineae	Anaerolineales	Anaerolineaceae	Anaerolineaceae	Anaerolineaceae	Anaerolineaceae__9
unclassified_Polyangia__1	Bacteria	Myxococcota	Polyangia	unclassified_Polyangia	unclassified_Polyangia	unclassified_Polyangia	unclassified_Polyangia	unclassified_Polyangia__1
ANME-1__37	Archaea	Halobacterota	ANME-1	ANME-1	ANME-1	ANME-1	ANME-1	ANME-1__37
Acetothermiia__6	Bacteria	Acetothermia	Acetothermiia	Acetothermiia	Acetothermiia	Acetothermiia	Acetothermiia	Acetothermiia__6
unclassified_Crenarchaeota__3	Archaea	Crenarchaeota	unclassified_Crenarchaeota	unclassified_Crenarchaeota	unclassified_Crenarchaeota	unclassified_Crenarchaeota	unclassified_Crenarchaeota	unclassified_Crenarchaeota__3
unclassified_Root__18	unclassified_Root	unclassified_Root	unclassified_Root	unclassified_Root	unclassified_Root	unclassified_Root	unclassified_Root	unclassified_Root__18
Lokiarchaeia__2	Archaea	Asgardarchaeota	Lokiarchaeia	Lokiarchaeia	Lokiarchaeia	Lokiarchaeia	Lokiarchaeia	Lokiarchaeia__2
Dissulfuribacteraceae__30	Bacteria	Desulfobacterota_2	Dissulfuribacteria	Dissulfuribacterales	Dissulfuribacteraceae	unclassified_Dissulfuribacteraceae	unclassified_Dissulfuribacteraceae	Dissulfuribacteraceae__30
Sulfurimonadaceae__46	Bacteria	Campilobacterota	Campylobacteria	Campylobacterales	Sulfurimonadaceae	Sulfurimonas	Sulfurimonas	Sulfurimonadaceae__46
Bacteroidetes BD2-2__12	Bacteria	Bacteroidota	Bacteroidia	Bacteroidales_2	Bacteroidetes BD2-2	Bacteroidetes BD2-2	Bacteroidetes BD2-2	Bacteroidetes BD2-2__12
Lokiarchaeia__3	Archaea	Asgardarchaeota	Lokiarchaeia	Lokiarchaeia	Lokiarchaeia	Lokiarchaeia	Lokiarchaeia	Lokiarchaeia__3
Bathyarchaeia__20	Archaea	Crenarchaeota	Bathyarchaeia	Bathyarchaeia	Bathyarchaeia	Bathyarchaeia	Bathyarchaeia	Bathyarchaeia__20
Hydrogenimonadaceae__1	Bacteria	Campilobacterota	Campylobacteria	Campylobacterales	Hydrogenimonadaceae	Hydrogenimonas	Hydrogenimonas	Hydrogenimonadaceae__1
unclassified_Bacteria__60	Bacteria	unclassified_Bacteria	unclassified_Bacteria	unclassified_Bacteria	unclassified_Bacteria	unclassified_Bacteria	unclassified_Bacteria	unclassified_Bacteria__60
Geoarchaeales__1	Archaea	Crenarchaeota	Thermoprotei_2	Geoarchaeales	Geoarchaeales	Geoarchaeales	Geoarchaeales	Geoarchaeales__1
Spirochaetaceae__19	Bacteria	Spirochaetota	Spirochaetia	Spirochaetales	Spirochaetaceae	Sediminispirochaeta	Sediminispirochaeta	Spirochaetaceae__19
Nocardioidaceae_1__1	Bacteria	Actinobacteriota	Actinobacteria	Propionibacteriales	Nocardioidaceae_1	Nocardioides_1	Nocardioides_1	Nocardioidaceae_1__1
Methermicoccaceae__1	Archaea	Halobacterota	Methanosarcinia	Methanosarciniales	Methermicoccaceae	Methermicoccus	Methermicoccus	Methermicoccaceae__1
PHOS-HE36__2	Bacteria	Bacteroidota	Ignavibacteria	Ignavibacteriales	PHOS-HE36	PHOS-HE36	PHOS-HE36	PHOS-HE36__2
SCGC AAA011-D5__5	Archaea	Nanoarchaeota	Nanoarchaeia	Woesearchaeales	SCGC AAA011-D5	SCGC AAA011-D5	SCGC AAA011-D5	SCGC AAA011-D5__5
Sulfurimonadaceae__47	Bacteria	Campilobacterota	Campylobacteria	Campylobacterales	Sulfurimonadaceae	Sulfurimonas	Sulfurimonas	Sulfurimonadaceae__47
Comamonadaceae__4	Bacteria	Proteobacteria	Gammaproteobacteria	Burkholderiales	Comamonadaceae	unclassified_Comamonadaceae	unclassified_Comamonadaceae	Comamonadaceae__4
Desulfatiglandaceae__7	Bacteria	Desulfobacterota_1	Desulfobacteria_2	Desulfatiglandales	Desulfatiglandaceae	Desulfatiglans	Desulfatiglans	Desulfatiglandaceae__7
Desulfonauticaceae__15	Bacteria	Desulfobacterota_4	Desulfovibrionia	Desulfovibrionales	Desulfonauticaceae	Desulfothermus	Desulfothermus	Desulfonauticaceae__15
ANME-1__38	Archaea	Halobacterota	ANME-1	ANME-1	ANME-1	ANME-1	ANME-1	ANME-1__38
AKAU3564 sediment group__3	Bacteria	Planctomycetota	Phycisphaerae	Phycisphaerales	AKAU3564 sediment group	AKAU3564 sediment group	AKAU3564 sediment group	AKAU3564 sediment group__3
Bacteroidetes BD2-2__13	Bacteria	Bacteroidota	Bacteroidia	Bacteroidales_2	Bacteroidetes BD2-2	Bacteroidetes BD2-2	Bacteroidetes BD2-2	Bacteroidetes BD2-2__13
Rhodobacteraceae_1__3	Bacteria	Proteobacteria	Alphaproteobacteria	Rhodobacterales	Rhodobacteraceae_1	Rhodobacteraceae_1	Rhodobacteraceae_1	Rhodobacteraceae_1__3
Desulfobacteraceae__15	Bacteria	Desulfobacterota_1	Desulfobacteria_1	Desulfobacterales	Desulfobacteraceae	Desulfobacteraceae	Desulfobacteraceae	Desulfobacteraceae__15
Bacteroidetes VC2.1 Bac22__28	Bacteria	Bacteroidota	Bacteroidia	Bacteroidetes VC2.1 Bac22	Bacteroidetes VC2.1 Bac22	Bacteroidetes VC2.1 Bac22	Bacteroidetes VC2.1 Bac22	Bacteroidetes VC2.1 Bac22__28
Bathyarchaeia__21	Archaea	Crenarchaeota	Bathyarchaeia	Bathyarchaeia	Bathyarchaeia	Bathyarchaeia	Bathyarchaeia	Bathyarchaeia__21
Archaea__2	Archaea	Archaea	Archaea	Archaea	Archaea	Archaea	Archaea	Archaea__2
Thermococcaceae__7	Archaea	Euryarchaeota	Thermococci	Thermococcales	Thermococcaceae	Palaeococcus	Palaeococcus	Thermococcaceae__7
Sulfurovaceae__24	Bacteria	Campilobacterota	Campylobacteria	Campylobacterales	Sulfurovaceae	Sulfurovum	Sulfurovum	Sulfurovaceae__24
unclassified_Root__19	unclassified_Root	unclassified_Root	unclassified_Root	unclassified_Root	unclassified_Root	unclassified_Root	unclassified_Root	unclassified_Root__19
unclassified_Bacteria__61	Bacteria	unclassified_Bacteria	unclassified_Bacteria	unclassified_Bacteria	unclassified_Bacteria	unclassified_Bacteria	unclassified_Bacteria	unclassified_Bacteria__61
Desulfobacterales__8	Bacteria	Desulfobacterota_1	Desulfobacteria_1	Desulfobacterales	Desulfobacterales	Desulfobacterales	Desulfobacterales	Desulfobacterales__8
Desulfurivibrionaceae__1	Bacteria	Desulfobacterota_2	Desulfobulbia	Desulfobulbales	Desulfurivibrionaceae	MSBL7	MSBL7	Desulfurivibrionaceae__1
Napoli-4B-65__1	Bacteria	Chloroflexi	Dehalococcoidia	Napoli-4B-65	Napoli-4B-65	Napoli-4B-65	Napoli-4B-65	Napoli-4B-65__1
JS1__30	Bacteria	Caldatribacteriota	JS1	JS1	JS1	JS1	JS1	JS1__30
Corynebacteriaceae__7	Bacteria	Actinobacteriota	Actinobacteria	Corynebacteriales	Corynebacteriaceae	Corynebacterium_1	Corynebacterium_1	Corynebacteriaceae__7
Dissulfuribacteraceae__31	Bacteria	Desulfobacterota_2	Dissulfuribacteria	Dissulfuribacterales	Dissulfuribacteraceae	unclassified_Dissulfuribacteraceae	unclassified_Dissulfuribacteraceae	Dissulfuribacteraceae__31
Dissulfuribacteraceae__32	Bacteria	Desulfobacterota_2	Dissulfuribacteria	Dissulfuribacterales	Dissulfuribacteraceae	Dissulfuribacteraceae	Dissulfuribacteraceae	Dissulfuribacteraceae__32
Cyclobacteriaceae_1__6	Bacteria	Bacteroidota	Bacteroidia	Cytophagales_1	Cyclobacteriaceae_1	Cyclobacteriaceae_1	Cyclobacteriaceae_1	Cyclobacteriaceae_1__6
unclassified_Bacteria__62	Bacteria	unclassified_Bacteria	unclassified_Bacteria	unclassified_Bacteria	unclassified_Bacteria	unclassified_Bacteria	unclassified_Bacteria	unclassified_Bacteria__62
ANME-1__39	Archaea	Halobacterota	ANME-1	ANME-1	ANME-1	ANME-1	ANME-1	ANME-1__39
Terrestrial Miscellaneous Gp(TMCG)__1	Archaea	Crenarchaeota	Thermoprotei_1	Terrestrial Miscellaneous Gp(TMCG)	Terrestrial Miscellaneous Gp(TMCG)	Terrestrial Miscellaneous Gp(TMCG)	Terrestrial Miscellaneous Gp(TMCG)	Terrestrial Miscellaneous Gp(TMCG)__1
RBG-13-54-9__1	Bacteria	Chloroflexi	Anaerolineae	RBG-13-54-9	RBG-13-54-9	RBG-13-54-9	RBG-13-54-9	RBG-13-54-9__1
Desulfofervidaceae__16	Bacteria	Desulfobacterota_5	Desulfofervidia	Desulfofervidales	Desulfofervidaceae	Candidatus Desulfofervidus	Candidatus Desulfofervidus	Desulfofervidaceae__16
Desulfonauticaceae__16	Bacteria	Desulfobacterota_4	Desulfovibrionia	Desulfovibrionales	Desulfonauticaceae	Desulfothermus	Desulfothermus	Desulfonauticaceae__16
Omnitrophaceae__7	Bacteria	Verrucomicrobiota	Omnitrophia	Omnitrophales	Omnitrophaceae	Candidatus Omnitrophus	Candidatus Omnitrophus	Omnitrophaceae__7
unclassified_Methanosarciniales__6	Archaea	Halobacterota	Methanosarcinia	Methanosarciniales	unclassified_Methanosarciniales	unclassified_Methanosarciniales	unclassified_Methanosarciniales	unclassified_Methanosarciniales__6
Bathyarchaeia__22	Archaea	Crenarchaeota	Bathyarchaeia	Bathyarchaeia	Bathyarchaeia	Bathyarchaeia	Bathyarchaeia	Bathyarchaeia__22
Nitrosopumilaceae__7	Archaea	Crenarchaeota	Nitrososphaeria	Nitrosopumilales	Nitrosopumilaceae	Candidatus Nitrosopumilus	Candidatus Nitrosopumilus	Nitrosopumilaceae__7
unclassified_Dissulfuribacterales__3	Bacteria	Desulfobacterota_2	Dissulfuribacteria	Dissulfuribacterales	unclassified_Dissulfuribacterales	unclassified_Dissulfuribacterales	unclassified_Dissulfuribacterales	unclassified_Dissulfuribacterales__3
Incertae Sedis__7	Bacteria	Desulfobacterota_2	Incertae Sedis	Incertae Sedis	Incertae Sedis	Incertae Sedis	Incertae Sedis	Incertae Sedis__7
Flavobacteriaceae_1__11	Bacteria	Bacteroidota	Bacteroidia	Flavobacteriales	Flavobacteriaceae_1	Flavobacteriaceae_1	Flavobacteriaceae_1	Flavobacteriaceae_1__11
JS1__31	Bacteria	Caldatribacteriota	JS1	JS1	JS1	JS1	JS1	JS1__31
B2M28__1	Bacteria	Proteobacteria	Gammaproteobacteria	B2M28	B2M28	B2M28	B2M28	B2M28__1
Thermoflexaceae__3	Bacteria	Chloroflexi	Anaerolineae	Thermoflexales	Thermoflexaceae	Thermoflexus	Thermoflexus	Thermoflexaceae__3
ANME-1__40	Archaea	Halobacterota	ANME-1	ANME-1	ANME-1	ANME-1	ANME-1	ANME-1__40
JS1__32	Bacteria	Caldatribacteriota	JS1	JS1	JS1	JS1	JS1	JS1__32
ANME-1__41	Archaea	Halobacterota	ANME-1	ANME-1	ANME-1	ANME-1	ANME-1	ANME-1__41
Dermabacteraceae__2	Bacteria	Actinobacteriota	Actinobacteria	Micrococcales_1	Dermabacteraceae	Brachybacterium	Brachybacterium	Dermabacteraceae__2
unclassified_Bacteria__63	Bacteria	unclassified_Bacteria	unclassified_Bacteria	unclassified_Bacteria	unclassified_Bacteria	unclassified_Bacteria	unclassified_Bacteria	unclassified_Bacteria__63
Sulfurovaceae__25	Bacteria	Campilobacterota	Campylobacteria	Campylobacterales	Sulfurovaceae	Sulfurovum	Sulfurovum	Sulfurovaceae__25
Aciduliprofundaceae__14	Archaea	Thermoplasmatota	Thermoplasmata	Acidiprofundales	Aciduliprofundaceae	Aciduliprofundum	Aciduliprofundum	Aciduliprofundaceae__14
Napoli-4B-65__2	Bacteria	Chloroflexi	Dehalococcoidia	Napoli-4B-65	Napoli-4B-65	Napoli-4B-65	Napoli-4B-65	Napoli-4B-65__2
unclassified_Bacteria__64	Bacteria	unclassified_Bacteria	unclassified_Bacteria	unclassified_Bacteria	unclassified_Bacteria	unclassified_Bacteria	unclassified_Bacteria	unclassified_Bacteria__64
Pirellulaceae__4	Bacteria	Planctomycetota	Planctomycetes	Pirellulales	Pirellulaceae	Pir4 lineage	Pir4 lineage	Pirellulaceae__4
Desulfofervidaceae__17	Bacteria	Desulfobacterota_5	Desulfofervidia	Desulfofervidales	Desulfofervidaceae	Candidatus Desulfofervidus	Candidatus Desulfofervidus	Desulfofervidaceae__17
Fusibacteraceae__1	Bacteria	Firmicutes	Clostridia_1	Peptostreptococcales-Tissierellales	Fusibacteraceae	Fusibacter	Fusibacter	Fusibacteraceae__1
ANME-1__42	Archaea	Halobacterota	ANME-1	ANME-1	ANME-1	ANME-1	ANME-1	ANME-1__42
Bathyarchaeia__23	Archaea	Crenarchaeota	Bathyarchaeia	Bathyarchaeia	Bathyarchaeia	Bathyarchaeia	Bathyarchaeia	Bathyarchaeia__23
Caldiarchaeaceae__3	Archaea	Crenarchaeota	Nitrososphaeria	Caldiarchaeales	Caldiarchaeaceae	Candidatus Caldiarchaeum	Candidatus Caldiarchaeum	Caldiarchaeaceae__3
Aciduliprofundaceae__15	Archaea	Thermoplasmatota	Thermoplasmata	Acidiprofundales	Aciduliprofundaceae	Aciduliprofundum	Aciduliprofundum	Aciduliprofundaceae__15
Milano-WF1B-44__1	Bacteria	Proteobacteria	Gammaproteobacteria	Milano-WF1B-44	Milano-WF1B-44	Milano-WF1B-44	Milano-WF1B-44	Milano-WF1B-44__1
Thermotogaceae__6	Bacteria	Thermotogota	Thermotogae	Thermotogales	Thermotogaceae	Thermotoga	Thermotoga	Thermotogaceae__6
ANME-1a__28	Archaea	Halobacterota	ANME-1	ANME-1a	ANME-1a	ANME-1a	ANME-1a	ANME-1a__28
Desulfosarcinaceae__22	Bacteria	Desulfobacterota_1	Desulfobacteria_1	Desulfobacterales	Desulfosarcinaceae	Desulfosarcinaceae	Desulfosarcinaceae	Desulfosarcinaceae__22
LCP-89__9	Bacteria	LCP-89	LCP-89	LCP-89	LCP-89	LCP-89	LCP-89	LCP-89__9
Bacteroidetes VC2.1 Bac22__29	Bacteria	Bacteroidota	Bacteroidia	Bacteroidetes VC2.1 Bac22	Bacteroidetes VC2.1 Bac22	Bacteroidetes VC2.1 Bac22	Bacteroidetes VC2.1 Bac22	Bacteroidetes VC2.1 Bac22__29
Bacteroidetes BD2-2__14	Bacteria	Bacteroidota	Bacteroidia	Bacteroidales_2	Bacteroidetes BD2-2	Bacteroidetes BD2-2	Bacteroidetes BD2-2	Bacteroidetes BD2-2__14
Rhodobacteraceae_1__4	Bacteria	Proteobacteria	Alphaproteobacteria	Rhodobacterales	Rhodobacteraceae_1	Rhodobacteraceae_1	Rhodobacteraceae_1	Rhodobacteraceae_1__4
Izemoplasmataceae__3	Bacteria	Firmicutes	Bacilli	Izemoplasmatales	Izemoplasmataceae	Izemoplasmataceae	Izemoplasmataceae	Izemoplasmataceae__3
Desulfofervidaceae__18	Bacteria	Desulfobacterota_5	Desulfofervidia	Desulfofervidales	Desulfofervidaceae	Candidatus Desulfofervidus	Candidatus Desulfofervidus	Desulfofervidaceae__18
Dissulfuribacteraceae__33	Bacteria	Desulfobacterota_2	Dissulfuribacteria	Dissulfuribacterales	Dissulfuribacteraceae	unclassified_Dissulfuribacteraceae	unclassified_Dissulfuribacteraceae	Dissulfuribacteraceae__33
Deep Sea Euryarchaeotic Group(DSEG)__3	Archaea	Aenigmarchaeota	Deep Sea Euryarchaeotic Group(DSEG)	Deep Sea Euryarchaeotic Group(DSEG)	Deep Sea Euryarchaeotic Group(DSEG)	Deep Sea Euryarchaeotic Group(DSEG)	Deep Sea Euryarchaeotic Group(DSEG)	Deep Sea Euryarchaeotic Group(DSEG)__3
Bacteroidetes VC2.1 Bac22__30	Bacteria	Bacteroidota	Bacteroidia	Bacteroidetes VC2.1 Bac22	Bacteroidetes VC2.1 Bac22	Bacteroidetes VC2.1 Bac22	Bacteroidetes VC2.1 Bac22	Bacteroidetes VC2.1 Bac22__30
Gammaproteobacteria Incertae Sedis_Unknown Family__11	Bacteria	Proteobacteria	Gammaproteobacteria	Gammaproteobacteria Incertae Sedis_Unknown Family	Gammaproteobacteria Incertae Sedis_Unknown Family	Gammaproteobacteria Incertae Sedis_Unknown Family	Gammaproteobacteria Incertae Sedis_Unknown Family	Gammaproteobacteria Incertae Sedis_Unknown Family__11
Bacteroidetes VC2.1 Bac22__31	Bacteria	Bacteroidota	Bacteroidia	Bacteroidetes VC2.1 Bac22	Bacteroidetes VC2.1 Bac22	Bacteroidetes VC2.1 Bac22	Bacteroidetes VC2.1 Bac22	Bacteroidetes VC2.1 Bac22__31
Thioalkalispiraceae__1	Bacteria	Proteobacteria	Gammaproteobacteria	Ectothiorhodospirales	Thioalkalispiraceae	Thiohalophilus	Thiohalophilus	Thioalkalispiraceae__1
Dissulfuribacteraceae__34	Bacteria	Desulfobacterota_2	Dissulfuribacteria	Dissulfuribacterales	Dissulfuribacteraceae	unclassified_Dissulfuribacteraceae	unclassified_Dissulfuribacteraceae	Dissulfuribacteraceae__34
Christensenellaceae__1	Bacteria	Firmicutes	Clostridia_1	Christensenellales	Christensenellaceae	Christensenellaceae	Christensenellaceae	Christensenellaceae__1
Aciduliprofundaceae__16	Archaea	Thermoplasmatota	Thermoplasmata	Acidiprofundales	Aciduliprofundaceae	Aciduliprofundum	Aciduliprofundum	Aciduliprofundaceae__16
Aciduliprofundaceae__17	Archaea	Thermoplasmatota	Thermoplasmata	Acidiprofundales	Aciduliprofundaceae	Aciduliprofundum	Aciduliprofundum	Aciduliprofundaceae__17
Aciduliprofundaceae__18	Archaea	Thermoplasmatota	Thermoplasmata	Acidiprofundales	Aciduliprofundaceae	JdFR-45	JdFR-45	Aciduliprofundaceae__18
Syntrophales__9	Bacteria	Desulfobacterota_1	Syntrophia	Syntrophales	Syntrophales	Syntrophales	Syntrophales	Syntrophales__9
ANME-1__43	Archaea	Halobacterota	ANME-1	ANME-1	ANME-1	ANME-1	ANME-1	ANME-1__43
unclassified_Bacteria__65	Bacteria	unclassified_Bacteria	unclassified_Bacteria	unclassified_Bacteria	unclassified_Bacteria	unclassified_Bacteria	unclassified_Bacteria	unclassified_Bacteria__65
Anaerolineae__1	Bacteria	Chloroflexi	Anaerolineae	Anaerolineae	Anaerolineae	Anaerolineae	Anaerolineae	Anaerolineae__1
TA06__4	Bacteria	TA06	TA06	TA06	TA06	TA06	TA06	TA06__4
Crocinitomicaceae__3	Bacteria	Bacteroidota	Bacteroidia	Flavobacteriales	Crocinitomicaceae	Crocinitomicaceae	Crocinitomicaceae	Crocinitomicaceae__3
Petrotogaceae__1	Bacteria	Thermotogota	Thermotogae	Petrotogales	Petrotogaceae	Marinitoga	Marinitoga	Petrotogaceae__1
unclassified_Root__20	unclassified_Root	unclassified_Root	unclassified_Root	unclassified_Root	unclassified_Root	unclassified_Root	unclassified_Root	unclassified_Root__20
Bacteroidetes VC2.1 Bac22__32	Bacteria	Bacteroidota	Bacteroidia	Bacteroidetes VC2.1 Bac22	Bacteroidetes VC2.1 Bac22	Bacteroidetes VC2.1 Bac22	Bacteroidetes VC2.1 Bac22	Bacteroidetes VC2.1 Bac22__32
Bathyarchaeia__24	Archaea	Crenarchaeota	Bathyarchaeia	Bathyarchaeia	Bathyarchaeia	Bathyarchaeia	Bathyarchaeia	Bathyarchaeia__24
SCGC AAA011-D5__6	Archaea	Nanoarchaeota	Nanoarchaeia	Woesearchaeales	SCGC AAA011-D5	SCGC AAA011-D5	SCGC AAA011-D5	SCGC AAA011-D5__6
Sulfurimonadaceae__48	Bacteria	Campilobacterota	Campylobacteria	Campylobacterales	Sulfurimonadaceae	Sulfurimonas	Sulfurimonas	Sulfurimonadaceae__48
unclassified_Sphingobacteriales__2	Bacteria	Bacteroidota	Bacteroidia	Sphingobacteriales	unclassified_Sphingobacteriales	unclassified_Sphingobacteriales	unclassified_Sphingobacteriales	unclassified_Sphingobacteriales__2
Dissulfuribacteraceae__35	Bacteria	Desulfobacterota_2	Dissulfuribacteria	Dissulfuribacterales	Dissulfuribacteraceae	unclassified_Dissulfuribacteraceae	unclassified_Dissulfuribacteraceae	Dissulfuribacteraceae__35
Gammaproteobacteria Incertae Sedis_Unknown Family__12	Bacteria	Proteobacteria	Gammaproteobacteria	Gammaproteobacteria Incertae Sedis_Unknown Family	Gammaproteobacteria Incertae Sedis_Unknown Family	Gammaproteobacteria Incertae Sedis_Unknown Family	Gammaproteobacteria Incertae Sedis_Unknown Family	Gammaproteobacteria Incertae Sedis_Unknown Family__12
ANME-1__44	Archaea	Halobacterota	ANME-1	ANME-1	ANME-1	ANME-1	ANME-1	ANME-1__44
Desulfobacterales__9	Bacteria	Desulfobacterota_1	Desulfobacteria_1	Desulfobacterales	Desulfobacterales	Desulfobacterales	Desulfobacterales	Desulfobacterales__9
ANME-1__45	Archaea	Halobacterota	ANME-1	ANME-1	ANME-1	ANME-1	ANME-1	ANME-1__45
Spirochaetaceae__20	Bacteria	Spirochaetota	Spirochaetia	Spirochaetales	Spirochaetaceae	Sediminispirochaeta	Sediminispirochaeta	Spirochaetaceae__20
Odinarchaeia__1	Archaea	Asgardarchaeota	Odinarchaeia	Odinarchaeia	Odinarchaeia	Odinarchaeia	Odinarchaeia	Odinarchaeia__1
Sphingomonadaceae__3	Bacteria	Proteobacteria	Alphaproteobacteria	Sphingomonadales	Sphingomonadaceae	Sphingomonas_5	Sphingomonas_5	Sphingomonadaceae__3
unclassified_Bacteria__66	Bacteria	unclassified_Bacteria	unclassified_Bacteria	unclassified_Bacteria	unclassified_Bacteria	unclassified_Bacteria	unclassified_Bacteria	unclassified_Bacteria__66
Syntrophales__10	Bacteria	Desulfobacterota_1	Syntrophia	Syntrophales	Syntrophales	Syntrophales	Syntrophales	Syntrophales__10
Aciduliprofundaceae__19	Archaea	Thermoplasmatota	Thermoplasmata	Acidiprofundales	Aciduliprofundaceae	Aciduliprofundum	Aciduliprofundum	Aciduliprofundaceae__19
Aminicenantales__3	Bacteria	Acidobacteriota	Aminicenantia	Aminicenantales	Aminicenantales	Aminicenantales	Aminicenantales	Aminicenantales__3
Methanomicrobiaceae__2	Archaea	Halobacterota	Methanomicrobia	Methanomicrobiales	Methanomicrobiaceae	Methanogenium	Methanogenium	Methanomicrobiaceae__2
Thioglobaceae__1	Bacteria	Proteobacteria	Gammaproteobacteria	Thiomicrospirales	Thioglobaceae	Candidatus Vesicomyosocius	Candidatus Vesicomyosocius	Thioglobaceae__1
SG8-4__2	Bacteria	Planctomycetota	Phycisphaerae	MSBL9	SG8-4	SG8-4	SG8-4	SG8-4__2
unclassified_Root__21	unclassified_Root	unclassified_Root	unclassified_Root	unclassified_Root	unclassified_Root	unclassified_Root	unclassified_Root	unclassified_Root__21
Marinilabiliaceae__4	Bacteria	Bacteroidota	Bacteroidia	Bacteroidales_1	Marinilabiliaceae	Carboxylicivirga	Carboxylicivirga	Marinilabiliaceae__4
Nitrosopumilaceae__8	Archaea	Crenarchaeota	Nitrososphaeria	Nitrosopumilales	Nitrosopumilaceae	Candidatus Nitrosopumilus	Candidatus Nitrosopumilus	Nitrosopumilaceae__8
Streptococcaceae__6	Bacteria	Firmicutes	Bacilli	Lactobacillales	Streptococcaceae	Lactococcus	Lactococcus	Streptococcaceae__6
Desulfosarcinaceae__23	Bacteria	Desulfobacterota_1	Desulfobacteria_1	Desulfobacterales	Desulfosarcinaceae	Sva0081 sediment group	Sva0081 sediment group	Desulfosarcinaceae__23
Caldiarchaeaceae__4	Archaea	Crenarchaeota	Nitrososphaeria	Caldiarchaeales	Caldiarchaeaceae	Candidatus Caldiarchaeum	Candidatus Caldiarchaeum	Caldiarchaeaceae__4
Sumerlaeaceae__1	Bacteria	Sumerlaeota	Sumerlaeia	Sumerlaeales	Sumerlaeaceae	Sumerlaea	Sumerlaea	Sumerlaeaceae__1
DG-20__3	Bacteria	Planctomycetota	Phycisphaerae	DG-20	DG-20	DG-20	DG-20	DG-20__3
MVP-15__1	Bacteria	Spirochaetota	MVP-15	MVP-15	MVP-15	MVP-15	MVP-15	MVP-15__1
Dissulfuribacteraceae__36	Bacteria	Desulfobacterota_2	Dissulfuribacteria	Dissulfuribacterales	Dissulfuribacteraceae	unclassified_Dissulfuribacteraceae	unclassified_Dissulfuribacteraceae	Dissulfuribacteraceae__36
Thermodesulfobacteriaceae__10	Bacteria	Desulfobacterota_5	Thermodesulfobacteria	Thermodesulfobacteriales	Thermodesulfobacteriaceae	Caldimicrobium	Caldimicrobium	Thermodesulfobacteriaceae__10
Desulfatiglandaceae__8	Bacteria	Desulfobacterota_1	Desulfobacteria_2	Desulfatiglandales	Desulfatiglandaceae	Desulfatiglans	Desulfatiglans	Desulfatiglandaceae__8
Propionibacteriaceae__4	Bacteria	Actinobacteriota	Actinobacteria	Propionibacteriales	Propionibacteriaceae	Cutibacterium_1	Cutibacterium_1	Propionibacteriaceae__4
unclassified_Root__22	unclassified_Root	unclassified_Root	unclassified_Root	unclassified_Root	unclassified_Root	unclassified_Root	unclassified_Root	unclassified_Root__22
Thermotogaceae__7	Bacteria	Thermotogota	Thermotogae	Thermotogales	Thermotogaceae	Pseudothermotoga	Pseudothermotoga	Thermotogaceae__7
Sulfurovaceae__26	Bacteria	Campilobacterota	Campylobacteria	Campylobacterales	Sulfurovaceae	Sulfurovum	Sulfurovum	Sulfurovaceae__26
Spirochaetaceae__21	Bacteria	Spirochaetota	Spirochaetia	Spirochaetales	Spirochaetaceae	Spirochaetaceae	Spirochaetaceae	Spirochaetaceae__21
Methanofastidiosales__6	Archaea	Euryarchaeota	Thermococci	Methanofastidiosales	Methanofastidiosales	Methanofastidiosales	Methanofastidiosales	Methanofastidiosales__6
Lachnospiraceae_1__2	Bacteria	Firmicutes	Clostridia_1	Lachnospirales	Lachnospiraceae_1	unclassified_Lachnospiraceae_1	unclassified_Lachnospiraceae_1	Lachnospiraceae_1__2
Latescibacteraceae__2	Bacteria	Latescibacterota	Latescibacteria	Latescibacterales	Latescibacteraceae	Latescibacteraceae	Latescibacteraceae	Latescibacteraceae__2
Bathyarchaeia__25	Archaea	Crenarchaeota	Bathyarchaeia	Bathyarchaeia	Bathyarchaeia	Bathyarchaeia	Bathyarchaeia	Bathyarchaeia__25
Woesearchaeales__10	Archaea	Nanoarchaeota	Nanoarchaeia	Woesearchaeales	Woesearchaeales	Woesearchaeales	Woesearchaeales	Woesearchaeales__10
ANME-1a__29	Archaea	Halobacterota	ANME-1	ANME-1a	ANME-1a	ANME-1a	ANME-1a	ANME-1a__29
Kiritimatiellaceae__12	Bacteria	Verrucomicrobiota	Kiritimatiellae	Kiritimatiellales	Kiritimatiellaceae	MSBL3	MSBL3	Kiritimatiellaceae__12
Schleiferiaceae__2	Bacteria	Bacteroidota	Bacteroidia	Flavobacteriales	Schleiferiaceae	Schleiferia	Schleiferia	Schleiferiaceae__2
Desulfofervidaceae__19	Bacteria	Desulfobacterota_5	Desulfofervidia	Desulfofervidales	Desulfofervidaceae	Candidatus Desulfofervidus	Candidatus Desulfofervidus	Desulfofervidaceae__19
Thermodesulfobacteriaceae__11	Bacteria	Desulfobacterota_5	Thermodesulfobacteria	Thermodesulfobacteriales	Thermodesulfobacteriaceae	Thermodesulfobacteriaceae	Thermodesulfobacteriaceae	Thermodesulfobacteriaceae__11
unclassified_Bacteria__67	Bacteria	unclassified_Bacteria	unclassified_Bacteria	unclassified_Bacteria	unclassified_Bacteria	unclassified_Bacteria	unclassified_Bacteria	unclassified_Bacteria__67
Methanofastidiosales__7	Archaea	Euryarchaeota	Thermococci	Methanofastidiosales	Methanofastidiosales	Methanofastidiosales	Methanofastidiosales	Methanofastidiosales__7
Staphylococcaceae__3	Bacteria	Firmicutes	Bacilli	Staphylococcales	Staphylococcaceae	unclassified_Staphylococcaceae	unclassified_Staphylococcaceae	Staphylococcaceae__3
ANME-1__46	Archaea	Halobacterota	ANME-1	ANME-1	ANME-1	ANME-1	ANME-1	ANME-1__46
ANME-1a__30	Archaea	Halobacterota	ANME-1	ANME-1a	ANME-1a	ANME-1a	ANME-1a	ANME-1a__30
ANME-1__47	Archaea	Halobacterota	ANME-1	ANME-1	ANME-1	ANME-1	ANME-1	ANME-1__47
Aciduliprofundaceae__20	Archaea	Thermoplasmatota	Thermoplasmata	Acidiprofundales	Aciduliprofundaceae	Aciduliprofundum	Aciduliprofundum	Aciduliprofundaceae__20
JS1__33	Bacteria	Caldatribacteriota	JS1	JS1	JS1	JS1	JS1	JS1__33
unclassified_Crenarchaeota__4	Archaea	Crenarchaeota	unclassified_Crenarchaeota	unclassified_Crenarchaeota	unclassified_Crenarchaeota	unclassified_Crenarchaeota	unclassified_Crenarchaeota	unclassified_Crenarchaeota__4
SB-5__5	Bacteria	Bacteroidota	Bacteroidia	Bacteroidales_2	SB-5	SB-5	SB-5	SB-5__5
Thermodesulfobacteriaceae__12	Bacteria	Desulfobacterota_5	Thermodesulfobacteria	Thermodesulfobacteriales	Thermodesulfobacteriaceae	Caldimicrobium	Caldimicrobium	Thermodesulfobacteriaceae__12
Desulfobacteraceae__16	Bacteria	Desulfobacterota_1	Desulfobacteria_1	Desulfobacterales	Desulfobacteraceae	Desulfobacterium	Desulfobacterium	Desulfobacteraceae__16
unclassified_Bacteroidia__12	Bacteria	Bacteroidota	Bacteroidia	unclassified_Bacteroidia	unclassified_Bacteroidia	unclassified_Bacteroidia	unclassified_Bacteroidia	unclassified_Bacteroidia__12
Schleiferiaceae__3	Bacteria	Bacteroidota	Bacteroidia	Flavobacteriales	Schleiferiaceae	Schleiferia	Schleiferia	Schleiferiaceae__3
Kapabacteriales__2	Bacteria	Bacteroidota	Kapabacteria	Kapabacteriales	Kapabacteriales	Kapabacteriales	Kapabacteriales	Kapabacteriales__2
unclassified_Bacteroidia__13	Bacteria	Bacteroidota	Bacteroidia	unclassified_Bacteroidia	unclassified_Bacteroidia	unclassified_Bacteroidia	unclassified_Bacteroidia	unclassified_Bacteroidia__13
ANME-1__48	Archaea	Halobacterota	ANME-1	ANME-1	ANME-1	ANME-1	ANME-1	ANME-1__48
Micrococcaceae__4	Bacteria	Actinobacteriota	Actinobacteria	Micrococcales_1	Micrococcaceae	Rothia	Rothia	Micrococcaceae__4
AKAU3564 sediment group__4	Bacteria	Planctomycetota	Phycisphaerae	Phycisphaerales	AKAU3564 sediment group	AKAU3564 sediment group	AKAU3564 sediment group	AKAU3564 sediment group__4
Caulobacteraceae__1	Bacteria	Proteobacteria	Alphaproteobacteria	Caulobacterales	Caulobacteraceae	Brevundimonas_1	Brevundimonas_1	Caulobacteraceae__1
RBG-13-54-9__2	Bacteria	Chloroflexi	Anaerolineae	RBG-13-54-9	RBG-13-54-9	RBG-13-54-9	RBG-13-54-9	RBG-13-54-9__2
unclassified_Root__23	unclassified_Root	unclassified_Root	unclassified_Root	unclassified_Root	unclassified_Root	unclassified_Root	unclassified_Root	unclassified_Root__23
Dissulfuribacteraceae__37	Bacteria	Desulfobacterota_2	Dissulfuribacteria	Dissulfuribacterales	Dissulfuribacteraceae	unclassified_Dissulfuribacteraceae	unclassified_Dissulfuribacteraceae	Dissulfuribacteraceae__37
Aciduliprofundaceae__21	Archaea	Thermoplasmatota	Thermoplasmata	Acidiprofundales	Aciduliprofundaceae	Aciduliprofundum	Aciduliprofundum	Aciduliprofundaceae__21
ANME-1a__31	Archaea	Halobacterota	ANME-1	ANME-1a	ANME-1a	ANME-1a	ANME-1a	ANME-1a__31
unclassified_Root__24	unclassified_Root	unclassified_Root	unclassified_Root	unclassified_Root	unclassified_Root	unclassified_Root	unclassified_Root	unclassified_Root__24
Pirellulaceae__5	Bacteria	Planctomycetota	Planctomycetes	Pirellulales	Pirellulaceae	Rhodopirellula	Rhodopirellula	Pirellulaceae__5
Prolixibacteraceae__5	Bacteria	Bacteroidota	Bacteroidia	Bacteroidales_2	Prolixibacteraceae	Draconibacterium	Draconibacterium	Prolixibacteraceae__5
Thermococcaceae__8	Archaea	Euryarchaeota	Thermococci	Thermococcales	Thermococcaceae	Thermococcus	Thermococcus	Thermococcaceae__8
Bathyarchaeia__26	Archaea	Crenarchaeota	Bathyarchaeia	Bathyarchaeia	Bathyarchaeia	Bathyarchaeia	Bathyarchaeia	Bathyarchaeia__26
P9X2b3D02__1	Bacteria	Nitrospinota	P9X2b3D02	P9X2b3D02	P9X2b3D02	P9X2b3D02	P9X2b3D02	P9X2b3D02__1
Desulfosarcinaceae__24	Bacteria	Desulfobacterota_1	Desulfobacteria_1	Desulfobacterales	Desulfosarcinaceae	SEEP-SRB1	SEEP-SRB1	Desulfosarcinaceae__24
Flavobacteriaceae_1__12	Bacteria	Bacteroidota	Bacteroidia	Flavobacteriales	Flavobacteriaceae_1	unclassified_Flavobacteriaceae_1	unclassified_Flavobacteriaceae_1	Flavobacteriaceae_1__12
Beggiatoaceae__8	Bacteria	Proteobacteria	Gammaproteobacteria	Beggiatoales	Beggiatoaceae	unclassified_Beggiatoaceae	unclassified_Beggiatoaceae	Beggiatoaceae__8
Calditrichaceae__2	Bacteria	Calditrichota	Calditrichia	Calditrichales	Calditrichaceae	unclassified_Calditrichaceae	unclassified_Calditrichaceae	Calditrichaceae__2
unclassified_Root__25	unclassified_Root	unclassified_Root	unclassified_Root	unclassified_Root	unclassified_Root	unclassified_Root	unclassified_Root	unclassified_Root__25
unclassified_Bacteria__68	Bacteria	unclassified_Bacteria	unclassified_Bacteria	unclassified_Bacteria	unclassified_Bacteria	unclassified_Bacteria	unclassified_Bacteria	unclassified_Bacteria__68
unclassified_Root__26	unclassified_Root	unclassified_Root	unclassified_Root	unclassified_Root	unclassified_Root	unclassified_Root	unclassified_Root	unclassified_Root__26
Aminicenantales__4	Bacteria	Acidobacteriota	Aminicenantia	Aminicenantales	Aminicenantales	Aminicenantales	Aminicenantales	Aminicenantales__4
Methanofastidiosales__8	Archaea	Euryarchaeota	Thermococci	Methanofastidiosales	Methanofastidiosales	Methanofastidiosales	Methanofastidiosales	Methanofastidiosales__8
Bathyarchaeia__27	Archaea	Crenarchaeota	Bathyarchaeia	Bathyarchaeia	Bathyarchaeia	Bathyarchaeia	Bathyarchaeia	Bathyarchaeia__27
Sulfurimonadaceae__49	Bacteria	Campilobacterota	Campylobacteria	Campylobacterales	Sulfurimonadaceae	Sulfurimonas	Sulfurimonas	Sulfurimonadaceae__49
Bathyarchaeia__28	Archaea	Crenarchaeota	Bathyarchaeia	Bathyarchaeia	Bathyarchaeia	Bathyarchaeia	Bathyarchaeia	Bathyarchaeia__28
Milano-WF1B-44__2	Bacteria	Proteobacteria	Gammaproteobacteria	Milano-WF1B-44	Milano-WF1B-44	Milano-WF1B-44	Milano-WF1B-44	Milano-WF1B-44__2
ANME-1a__32	Archaea	Halobacterota	ANME-1	ANME-1a	ANME-1a	ANME-1a	ANME-1a	ANME-1a__32
Flavobacteriaceae_1__13	Bacteria	Bacteroidota	Bacteroidia	Flavobacteriales	Flavobacteriaceae_1	Flavobacteriaceae_1	Flavobacteriaceae_1	Flavobacteriaceae_1__13
B2M28__2	Bacteria	Proteobacteria	Gammaproteobacteria	B2M28	B2M28	B2M28	B2M28	B2M28__2
unclassified_Root__27	unclassified_Root	unclassified_Root	unclassified_Root	unclassified_Root	unclassified_Root	unclassified_Root	unclassified_Root	unclassified_Root__27
unclassified_Root__28	unclassified_Root	unclassified_Root	unclassified_Root	unclassified_Root	unclassified_Root	unclassified_Root	unclassified_Root	unclassified_Root__28
Desulfosarcinaceae__25	Bacteria	Desulfobacterota_1	Desulfobacteria_1	Desulfobacterales	Desulfosarcinaceae	SEEP-SRB1	SEEP-SRB1	Desulfosarcinaceae__25
Aminicenantales__5	Bacteria	Acidobacteriota	Aminicenantia	Aminicenantales	Aminicenantales	Aminicenantales	Aminicenantales	Aminicenantales__5
Kiritimatiellaceae__13	Bacteria	Verrucomicrobiota	Kiritimatiellae	Kiritimatiellales	Kiritimatiellaceae	MSBL3	MSBL3	Kiritimatiellaceae__13
Thermodesulfobacteriaceae__13	Bacteria	Desulfobacterota_5	Thermodesulfobacteria	Thermodesulfobacteriales	Thermodesulfobacteriaceae	Thermodesulfobacteriaceae	Thermodesulfobacteriaceae	Thermodesulfobacteriaceae__13
Thermodesulfobacteriaceae__14	Bacteria	Desulfobacterota_5	Thermodesulfobacteria	Thermodesulfobacteriales	Thermodesulfobacteriaceae	Thermodesulfobacteriaceae	Thermodesulfobacteriaceae	Thermodesulfobacteriaceae__14
Desulfosarcinaceae__26	Bacteria	Desulfobacterota_1	Desulfobacteria_1	Desulfobacterales	Desulfosarcinaceae	Desulfosarcinaceae	Desulfosarcinaceae	Desulfosarcinaceae__26
Pedosphaeraceae__1	Bacteria	Verrucomicrobiota	Verrucomicrobiae	Pedosphaerales	Pedosphaeraceae	unclassified_Pedosphaeraceae	unclassified_Pedosphaeraceae	Pedosphaeraceae__1
Mycoplasmataceae__1	Bacteria	Firmicutes	Bacilli	Mycoplasmatales	Mycoplasmataceae	Mycoplasma_1	Mycoplasma_1	Mycoplasmataceae__1
unclassified_Bacteria__69	Bacteria	unclassified_Bacteria	unclassified_Bacteria	unclassified_Bacteria	unclassified_Bacteria	unclassified_Bacteria	unclassified_Bacteria	unclassified_Bacteria__69
unclassified_Dehalococcoidia__5	Bacteria	Chloroflexi	Dehalococcoidia	unclassified_Dehalococcoidia	unclassified_Dehalococcoidia	unclassified_Dehalococcoidia	unclassified_Dehalococcoidia	unclassified_Dehalococcoidia__5
NK-L14__1	Bacteria	Cloacimonadota	Cloacimonadia	Cloacimonadales	NK-L14	NK-L14	NK-L14	NK-L14__1
ANME-1a__33	Archaea	Halobacterota	ANME-1	ANME-1a	ANME-1a	ANME-1a	ANME-1a	ANME-1a__33
Desulfonauticaceae__17	Bacteria	Desulfobacterota_4	Desulfovibrionia	Desulfovibrionales	Desulfonauticaceae	Desulfothermus	Desulfothermus	Desulfonauticaceae__17
Pirellulaceae__6	Bacteria	Planctomycetota	Planctomycetes	Pirellulales	Pirellulaceae	Pirellulaceae	Pirellulaceae	Pirellulaceae__6
unclassified_Dissulfuribacterales__4	Bacteria	Desulfobacterota_2	Dissulfuribacteria	Dissulfuribacterales	unclassified_Dissulfuribacterales	unclassified_Dissulfuribacterales	unclassified_Dissulfuribacterales	unclassified_Dissulfuribacterales__4
Methanoperedenaceae__5	Archaea	Halobacterota	Methanosarcinia	Methanosarciniales	Methanoperedenaceae	Methanoperedenaceae	Methanoperedenaceae	Methanoperedenaceae__5
AB-539-J10__4	Bacteria	Chloroflexi	Dehalococcoidia	GIF9	AB-539-J10	AB-539-J10	AB-539-J10	AB-539-J10__4
Aciduliprofundaceae__22	Archaea	Thermoplasmatota	Thermoplasmata	Acidiprofundales	Aciduliprofundaceae	unclassified_Aciduliprofundaceae	unclassified_Aciduliprofundaceae	Aciduliprofundaceae__22
Anaerolineaceae__10	Bacteria	Chloroflexi	Anaerolineae	Anaerolineales	Anaerolineaceae	Thermomarinilinea	Thermomarinilinea	Anaerolineaceae__10
Bacteroidetes BD2-2__15	Bacteria	Bacteroidota	Bacteroidia	Bacteroidales_2	Bacteroidetes BD2-2	Bacteroidetes BD2-2	Bacteroidetes BD2-2	Bacteroidetes BD2-2__15
Gammaproteobacteria Incertae Sedis_Unknown Family__13	Bacteria	Proteobacteria	Gammaproteobacteria	Gammaproteobacteria Incertae Sedis_Unknown Family	Gammaproteobacteria Incertae Sedis_Unknown Family	Gammaproteobacteria Incertae Sedis_Unknown Family	Gammaproteobacteria Incertae Sedis_Unknown Family	Gammaproteobacteria Incertae Sedis_Unknown Family__13
Cryomorphaceae_3__1	Bacteria	Bacteroidota	Bacteroidia	Flavobacteriales	Cryomorphaceae_3	Cryomorphaceae_3	Cryomorphaceae_3	Cryomorphaceae_3__1
Sulfurimonadaceae__50	Bacteria	Campilobacterota	Campylobacteria	Campylobacterales	Sulfurimonadaceae	Sulfurimonas	Sulfurimonas	Sulfurimonadaceae__50
Sulfurimonadaceae__51	Bacteria	Campilobacterota	Campylobacteria	Campylobacterales	Sulfurimonadaceae	Sulfurimonas	Sulfurimonas	Sulfurimonadaceae__51
SCGC AAA011-D5__7	Archaea	Nanoarchaeota	Nanoarchaeia	Woesearchaeales	SCGC AAA011-D5	SCGC AAA011-D5	SCGC AAA011-D5	SCGC AAA011-D5__7
Bacteroidetes VC2.1 Bac22__33	Bacteria	Bacteroidota	Bacteroidia	Bacteroidetes VC2.1 Bac22	Bacteroidetes VC2.1 Bac22	Bacteroidetes VC2.1 Bac22	Bacteroidetes VC2.1 Bac22	Bacteroidetes VC2.1 Bac22__33
Flavobacteriaceae_1__14	Bacteria	Bacteroidota	Bacteroidia	Flavobacteriales	Flavobacteriaceae_1	Maritimimonas	Maritimimonas	Flavobacteriaceae_1__14
Desulfosarcinaceae__27	Bacteria	Desulfobacterota_1	Desulfobacteria_1	Desulfobacterales	Desulfosarcinaceae	SEEP-SRB1	SEEP-SRB1	Desulfosarcinaceae__27
unclassified_Bacteria__70	Bacteria	unclassified_Bacteria	unclassified_Bacteria	unclassified_Bacteria	unclassified_Bacteria	unclassified_Bacteria	unclassified_Bacteria	unclassified_Bacteria__70
ANME-1a__34	Archaea	Halobacterota	ANME-1	ANME-1a	ANME-1a	ANME-1a	ANME-1a	ANME-1a__34
unclassified_Bacteria__71	Bacteria	unclassified_Bacteria	unclassified_Bacteria	unclassified_Bacteria	unclassified_Bacteria	unclassified_Bacteria	unclassified_Bacteria	unclassified_Bacteria__71
Spirochaetaceae__22	Bacteria	Spirochaetota	Spirochaetia	Spirochaetales	Spirochaetaceae	Sediminispirochaeta	Sediminispirochaeta	Spirochaetaceae__22
Izemoplasmataceae__4	Bacteria	Firmicutes	Bacilli	Izemoplasmatales	Izemoplasmataceae	Izimaplasma	Izimaplasma	Izemoplasmataceae__4
Bathyarchaeia__29	Archaea	Crenarchaeota	Bathyarchaeia	Bathyarchaeia	Bathyarchaeia	Bathyarchaeia	Bathyarchaeia	Bathyarchaeia__29
Clostridiaceae__1	Bacteria	Firmicutes	Clostridia_1	Clostridiales	Clostridiaceae	unclassified_Clostridiaceae	unclassified_Clostridiaceae	Clostridiaceae__1
unclassified_Bacteria__72	Bacteria	unclassified_Bacteria	unclassified_Bacteria	unclassified_Bacteria	unclassified_Bacteria	unclassified_Bacteria	unclassified_Bacteria	unclassified_Bacteria__72
Bacteroidetes VC2.1 Bac22__34	Bacteria	Bacteroidota	Bacteroidia	Bacteroidetes VC2.1 Bac22	Bacteroidetes VC2.1 Bac22	Bacteroidetes VC2.1 Bac22	Bacteroidetes VC2.1 Bac22	Bacteroidetes VC2.1 Bac22__34
Arcobacteraceae__4	Bacteria	Campilobacterota	Campylobacteria	Campylobacterales	Arcobacteraceae	Arcobacteraceae	Arcobacteraceae	Arcobacteraceae__4
Ika33__2	Bacteria	Bacteroidota	Bacteroidia	Bacteroidales_2	Ika33	Ika33	Ika33	Ika33__2
unclassified_Patescibacteria__2	Bacteria	Patescibacteria	unclassified_Patescibacteria	unclassified_Patescibacteria	unclassified_Patescibacteria	unclassified_Patescibacteria	unclassified_Patescibacteria	unclassified_Patescibacteria__2
Sumerlaeia__1	Bacteria	Sumerlaeota	Sumerlaeia	Sumerlaeia	Sumerlaeia	Sumerlaeia	Sumerlaeia	Sumerlaeia__1
unclassified_Bacteria__73	Bacteria	unclassified_Bacteria	unclassified_Bacteria	unclassified_Bacteria	unclassified_Bacteria	unclassified_Bacteria	unclassified_Bacteria	unclassified_Bacteria__73
ANME-1__49	Archaea	Halobacterota	ANME-1	ANME-1	ANME-1	ANME-1	ANME-1	ANME-1__49
ANME-1__50	Archaea	Halobacterota	ANME-1	ANME-1	ANME-1	ANME-1	ANME-1	ANME-1__50
Methylomonadaceae__5	Bacteria	Proteobacteria	Gammaproteobacteria	Methylococcales	Methylomonadaceae	Methyloprofundus	Methyloprofundus	Methylomonadaceae__5
Thermoanaerobaculaceae__4	Bacteria	Acidobacteriota	Thermoanaerobaculia	Thermoanaerobaculales	Thermoanaerobaculaceae	Subgroup 23	Subgroup 23	Thermoanaerobaculaceae__4
Sulfurimonadaceae__52	Bacteria	Campilobacterota	Campylobacteria	Campylobacterales	Sulfurimonadaceae	Sulfurimonas	Sulfurimonas	Sulfurimonadaceae__52
Desulfosarcinaceae__28	Bacteria	Desulfobacterota_1	Desulfobacteria_1	Desulfobacterales	Desulfosarcinaceae	Desulfosarcinaceae	Desulfosarcinaceae	Desulfosarcinaceae__28
Melioribacteraceae__2	Bacteria	Bacteroidota	Ignavibacteria	Ignavibacteriales	Melioribacteraceae	IheB3-7	IheB3-7	Melioribacteraceae__2
Desulfosarcinaceae__29	Bacteria	Desulfobacterota_1	Desulfobacteria_1	Desulfobacterales	Desulfosarcinaceae	SEEP-SRB1	SEEP-SRB1	Desulfosarcinaceae__29
Kiritimatiellaceae__14	Bacteria	Verrucomicrobiota	Kiritimatiellae	Kiritimatiellales	Kiritimatiellaceae	R76-B128	R76-B128	Kiritimatiellaceae__14
Acetothermiia__7	Bacteria	Acetothermia	Acetothermiia	Acetothermiia	Acetothermiia	Acetothermiia	Acetothermiia	Acetothermiia__7
ANME-1a__35	Archaea	Halobacterota	ANME-1	ANME-1a	ANME-1a	ANME-1a	ANME-1a	ANME-1a__35
ANME-1__51	Archaea	Halobacterota	ANME-1	ANME-1	ANME-1	ANME-1	ANME-1	ANME-1__51
UASB-TL25__1	Bacteria	Myxococcota	Polyangia	UASB-TL25	UASB-TL25	UASB-TL25	UASB-TL25	UASB-TL25__1
Acanthopleuribacteraceae__3	Bacteria	Acidobacteriota	Holophagae	Acanthopleuribacterales	Acanthopleuribacteraceae	Thermotomaculum	Thermotomaculum	Acanthopleuribacteraceae__3
unclassified_Archaea__7	Archaea	unclassified_Archaea	unclassified_Archaea	unclassified_Archaea	unclassified_Archaea	unclassified_Archaea	unclassified_Archaea	unclassified_Archaea__7
Desulfobulbaceae__3	Bacteria	Desulfobacterota_2	Desulfobulbia	Desulfobulbales	Desulfobulbaceae	Desulfobulbaceae	Desulfobulbaceae	Desulfobulbaceae__3
Rs-M47__1	Bacteria	Elusimicrobiota	Rs-M47	Rs-M47	Rs-M47	Rs-M47	Rs-M47	Rs-M47__1
Woesearchaeales__11	Archaea	Nanoarchaeota	Nanoarchaeia	Woesearchaeales	Woesearchaeales	Woesearchaeales	Woesearchaeales	Woesearchaeales__11
Dissulfuribacteraceae__38	Bacteria	Desulfobacterota_2	Dissulfuribacteria	Dissulfuribacterales	Dissulfuribacteraceae	SEEP-SRB2	SEEP-SRB2	Dissulfuribacteraceae__38
Kiritimatiellaceae__15	Bacteria	Verrucomicrobiota	Kiritimatiellae	Kiritimatiellales	Kiritimatiellaceae	R76-B128	R76-B128	Kiritimatiellaceae__15
Hydrothermae__4	Bacteria	Hydrothermae	Hydrothermae	Hydrothermae	Hydrothermae	Hydrothermae	Hydrothermae	Hydrothermae__4
unclassified_Bacteroidia__14	Bacteria	Bacteroidota	Bacteroidia	unclassified_Bacteroidia	unclassified_Bacteroidia	unclassified_Bacteroidia	unclassified_Bacteroidia	unclassified_Bacteroidia__14
Aminicenantales__6	Bacteria	Acidobacteriota	Aminicenantia	Aminicenantales	Aminicenantales	Aminicenantales	Aminicenantales	Aminicenantales__6
AKAU3564 sediment group__5	Bacteria	Planctomycetota	Phycisphaerae	Phycisphaerales	AKAU3564 sediment group	AKAU3564 sediment group	AKAU3564 sediment group	AKAU3564 sediment group__5
NK-L14__2	Bacteria	Cloacimonadota	Cloacimonadia	Cloacimonadales	NK-L14	NK-L14	NK-L14	NK-L14__2
unclassified_Bacteria__74	Bacteria	unclassified_Bacteria	unclassified_Bacteria	unclassified_Bacteria	unclassified_Bacteria	unclassified_Bacteria	unclassified_Bacteria	unclassified_Bacteria__74
Anaerolineae__2	Bacteria	Chloroflexi	Anaerolineae	Anaerolineae	Anaerolineae	Anaerolineae	Anaerolineae	Anaerolineae__2
Desulfobacteraceae__17	Bacteria	Desulfobacterota_1	Desulfobacteria_1	Desulfobacterales	Desulfobacteraceae	Desulfobacteraceae	Desulfobacteraceae	Desulfobacteraceae__17
AB-539-J10__5	Bacteria	Chloroflexi	Dehalococcoidia	GIF9	AB-539-J10	SCGC-AB-539-J10	SCGC-AB-539-J10	AB-539-J10__5
Desulfatiglandaceae__9	Bacteria	Desulfobacterota_1	Desulfobacteria_2	Desulfatiglandales	Desulfatiglandaceae	Desulfatiglans	Desulfatiglans	Desulfatiglandaceae__9
unclassified_Desulfobacterales__1	Bacteria	Desulfobacterota_1	Desulfobacteria_1	Desulfobacterales	unclassified_Desulfobacterales	unclassified_Desulfobacterales	unclassified_Desulfobacterales	unclassified_Desulfobacterales__1
Sulfurimonadaceae__53	Bacteria	Campilobacterota	Campylobacteria	Campylobacterales	Sulfurimonadaceae	Sulfurimonas	Sulfurimonas	Sulfurimonadaceae__53
DG-20__4	Bacteria	Planctomycetota	Phycisphaerae	DG-20	DG-20	DG-20	DG-20	DG-20__4
TTA-B1__3	Bacteria	Caldisericota	Caldisericia	Caldisericales	TTA-B1	TTA-B1	TTA-B1	TTA-B1__3
Thermoanaerobaculaceae__5	Bacteria	Acidobacteriota	Thermoanaerobaculia	Thermoanaerobaculales	Thermoanaerobaculaceae	Subgroup 23	Subgroup 23	Thermoanaerobaculaceae__5
Desulfobacteraceae__18	Bacteria	Desulfobacterota_1	Desulfobacteria_1	Desulfobacterales	Desulfobacteraceae	unclassified_Desulfobacteraceae	unclassified_Desulfobacteraceae	Desulfobacteraceae__18
Latescibacteraceae__3	Bacteria	Latescibacterota	Latescibacteria	Latescibacterales	Latescibacteraceae	Latescibacteraceae	Latescibacteraceae	Latescibacteraceae__3
unclassified_Archaea__8	Archaea	unclassified_Archaea	unclassified_Archaea	unclassified_Archaea	unclassified_Archaea	unclassified_Archaea	unclassified_Archaea	unclassified_Archaea__8
unclassified_Root__29	unclassified_Root	unclassified_Root	unclassified_Root	unclassified_Root	unclassified_Root	unclassified_Root	unclassified_Root	unclassified_Root__29
Bathyarchaeia__30	Archaea	Crenarchaeota	Bathyarchaeia	Bathyarchaeia	Bathyarchaeia	Bathyarchaeia	Bathyarchaeia	Bathyarchaeia__30
Woesearchaeales__12	Archaea	Nanoarchaeota	Nanoarchaeia	Woesearchaeales	Woesearchaeales	Woesearchaeales	Woesearchaeales	Woesearchaeales__12
Bathyarchaeia__31	Archaea	Crenarchaeota	Bathyarchaeia	Bathyarchaeia	Bathyarchaeia	Bathyarchaeia	Bathyarchaeia	Bathyarchaeia__31
Spirochaetaceae__23	Bacteria	Spirochaetota	Spirochaetia	Spirochaetales	Spirochaetaceae	Spirochaetaceae	Spirochaetaceae	Spirochaetaceae__23
Thioalkalispiraceae__2	Bacteria	Proteobacteria	Gammaproteobacteria	Ectothiorhodospirales	Thioalkalispiraceae	Thiohalophilus	Thiohalophilus	Thioalkalispiraceae__2
Staphylococcaceae__4	Bacteria	Firmicutes	Bacilli	Staphylococcales	Staphylococcaceae	Staphylococcus_1	Staphylococcus_1	Staphylococcaceae__4
Latescibacterota__4	Bacteria	Latescibacterota	Latescibacterota	Latescibacterota	Latescibacterota	Latescibacterota	Latescibacterota	Latescibacterota__4
AB-539-J10__6	Bacteria	Chloroflexi	Dehalococcoidia	GIF9	AB-539-J10	SCGC-AB-539-J10	SCGC-AB-539-J10	AB-539-J10__6
AKAU3564 sediment group__6	Bacteria	Planctomycetota	Phycisphaerae	Phycisphaerales	AKAU3564 sediment group	AKAU3564 sediment group	AKAU3564 sediment group	AKAU3564 sediment group__6
Methanofastidiosales__9	Archaea	Euryarchaeota	Thermococci	Methanofastidiosales	Methanofastidiosales	Methanofastidiosales	Methanofastidiosales	Methanofastidiosales__9
unclassified_Bacteria__75	Bacteria	unclassified_Bacteria	unclassified_Bacteria	unclassified_Bacteria	unclassified_Bacteria	unclassified_Bacteria	unclassified_Bacteria	unclassified_Bacteria__75
Dissulfuribacteraceae__39	Bacteria	Desulfobacterota_2	Dissulfuribacteria	Dissulfuribacterales	Dissulfuribacteraceae	unclassified_Dissulfuribacteraceae	unclassified_Dissulfuribacteraceae	Dissulfuribacteraceae__39
Desulfobacteraceae__19	Bacteria	Desulfobacterota_1	Desulfobacteria_1	Desulfobacterales	Desulfobacteraceae	Desulfobacteraceae	Desulfobacteraceae	Desulfobacteraceae__19
unclassified_Root__30	unclassified_Root	unclassified_Root	unclassified_Root	unclassified_Root	unclassified_Root	unclassified_Root	unclassified_Root	unclassified_Root__30
Napoli-4B-65__3	Bacteria	Chloroflexi	Dehalococcoidia	Napoli-4B-65	Napoli-4B-65	Napoli-4B-65	Napoli-4B-65	Napoli-4B-65__3
unclassified_Archaea__9	Archaea	unclassified_Archaea	unclassified_Archaea	unclassified_Archaea	unclassified_Archaea	unclassified_Archaea	unclassified_Archaea	unclassified_Archaea__9
Bathyarchaeia__32	Archaea	Crenarchaeota	Bathyarchaeia	Bathyarchaeia	Bathyarchaeia	Bathyarchaeia	Bathyarchaeia	Bathyarchaeia__32
SG8-4__3	Bacteria	Planctomycetota	Phycisphaerae	MSBL9	SG8-4	SG8-4	SG8-4	SG8-4__3
AKAU3564 sediment group__7	Bacteria	Planctomycetota	Phycisphaerae	Phycisphaerales	AKAU3564 sediment group	AKAU3564 sediment group	AKAU3564 sediment group	AKAU3564 sediment group__7
Dissulfuribacteraceae__40	Bacteria	Desulfobacterota_2	Dissulfuribacteria	Dissulfuribacterales	Dissulfuribacteraceae	Dissulfuribacteraceae	Dissulfuribacteraceae	Dissulfuribacteraceae__40
Thiomicrospiraceae__6	Bacteria	Proteobacteria	Gammaproteobacteria	Thiomicrospirales	Thiomicrospiraceae	endosymbionts	endosymbionts	Thiomicrospiraceae__6
Lineage IV__1	Bacteria	Elusimicrobiota	Elusimicrobia	Lineage IV	Lineage IV	Lineage IV	Lineage IV	Lineage IV__1
Spirochaetaceae__24	Bacteria	Spirochaetota	Spirochaetia	Spirochaetales	Spirochaetaceae	Sediminispirochaeta	Sediminispirochaeta	Spirochaetaceae__24
Aerophobales__6	Bacteria	Aerophobota	Aerophobia	Aerophobales	Aerophobales	Aerophobales	Aerophobales	Aerophobales__6
Dissulfuribacteraceae__41	Bacteria	Desulfobacterota_2	Dissulfuribacteria	Dissulfuribacterales	Dissulfuribacteraceae	SEEP-SRB2	SEEP-SRB2	Dissulfuribacteraceae__41
Aminicenantales__7	Bacteria	Acidobacteriota	Aminicenantia	Aminicenantales	Aminicenantales	Aminicenantales	Aminicenantales	Aminicenantales__7
Caldiarchaeaceae__5	Archaea	Crenarchaeota	Nitrososphaeria	Caldiarchaeales	Caldiarchaeaceae	Candidatus Caldiarchaeum	Candidatus Caldiarchaeum	Caldiarchaeaceae__5
Caldiarchaeaceae__6	Archaea	Crenarchaeota	Nitrososphaeria	Caldiarchaeales	Caldiarchaeaceae	Candidatus Caldiarchaeum	Candidatus Caldiarchaeum	Caldiarchaeaceae__6
Anaerolineaceae__11	Bacteria	Chloroflexi	Anaerolineae	Anaerolineales	Anaerolineaceae	Anaerolineaceae	Anaerolineaceae	Anaerolineaceae__11
unclassified_Thermoprotei_1__6	Archaea	Crenarchaeota	Thermoprotei_1	unclassified_Thermoprotei_1	unclassified_Thermoprotei_1	unclassified_Thermoprotei_1	unclassified_Thermoprotei_1	unclassified_Thermoprotei_1__6
unclassified_Peptostreptococcales-Tissierellales__2	Bacteria	Firmicutes	Clostridia_1	Peptostreptococcales-Tissierellales	unclassified_Peptostreptococcales-Tissierellales	unclassified_Peptostreptococcales-Tissierellales	unclassified_Peptostreptococcales-Tissierellales	unclassified_Peptostreptococcales-Tissierellales__2
unclassified_Bacteria__76	Bacteria	unclassified_Bacteria	unclassified_Bacteria	unclassified_Bacteria	unclassified_Bacteria	unclassified_Bacteria	unclassified_Bacteria	unclassified_Bacteria__76
unclassified_Desulfobacterota_1__2	Bacteria	Desulfobacterota_1	unclassified_Desulfobacterota_1	unclassified_Desulfobacterota_1	unclassified_Desulfobacterota_1	unclassified_Desulfobacterota_1	unclassified_Desulfobacterota_1	unclassified_Desulfobacterota_1__2
Marinilabiliaceae__5	Bacteria	Bacteroidota	Bacteroidia	Bacteroidales_1	Marinilabiliaceae	Carboxylicivirga	Carboxylicivirga	Marinilabiliaceae__5
Incertae Sedis__8	Bacteria	Desulfobacterota_2	Incertae Sedis	Incertae Sedis	Incertae Sedis	Incertae Sedis	Incertae Sedis	Incertae Sedis__8
Spirochaetaceae__25	Bacteria	Spirochaetota	Spirochaetia	Spirochaetales	Spirochaetaceae	Sediminispirochaeta	Sediminispirochaeta	Spirochaetaceae__25
SG8-4__4	Bacteria	Planctomycetota	Phycisphaerae	MSBL9	SG8-4	SG8-4	SG8-4	SG8-4__4
Kiritimatiellaceae__16	Bacteria	Verrucomicrobiota	Kiritimatiellae	Kiritimatiellales	Kiritimatiellaceae	R76-B128	R76-B128	Kiritimatiellaceae__16
Candidatus Moranbacteria__1	Bacteria	Patescibacteria	Parcubacteria	Candidatus Moranbacteria	Candidatus Moranbacteria	Candidatus Moranbacteria	Candidatus Moranbacteria	Candidatus Moranbacteria__1
ANME-1__52	Archaea	Halobacterota	ANME-1	ANME-1	ANME-1	ANME-1	ANME-1	ANME-1__52
Bathyarchaeia__33	Archaea	Crenarchaeota	Bathyarchaeia	Bathyarchaeia	Bathyarchaeia	Bathyarchaeia	Bathyarchaeia	Bathyarchaeia__33
Rhodocyclaceae_3__1	Bacteria	Proteobacteria	Gammaproteobacteria	Burkholderiales	Rhodocyclaceae_3	Rhodocyclaceae_3	Rhodocyclaceae_3	Rhodocyclaceae_3__1
unclassified_Bacteroidia__15	Bacteria	Bacteroidota	Bacteroidia	unclassified_Bacteroidia	unclassified_Bacteroidia	unclassified_Bacteroidia	unclassified_Bacteroidia	unclassified_Bacteroidia__15
Kiritimatiellaceae__17	Bacteria	Verrucomicrobiota	Kiritimatiellae	Kiritimatiellales	Kiritimatiellaceae	R76-B128	R76-B128	Kiritimatiellaceae__17
Desulfobacteraceae__20	Bacteria	Desulfobacterota_1	Desulfobacteria_1	Desulfobacterales	Desulfobacteraceae	Desulfobacula	Desulfobacula	Desulfobacteraceae__20
Parcubacteria__2	Bacteria	Patescibacteria	Parcubacteria	Parcubacteria	Parcubacteria	Parcubacteria	Parcubacteria	Parcubacteria__2
Sulfurimonadaceae__54	Bacteria	Campilobacterota	Campylobacteria	Campylobacterales	Sulfurimonadaceae	Sulfurimonas	Sulfurimonas	Sulfurimonadaceae__54
Bathyarchaeia__34	Archaea	Crenarchaeota	Bathyarchaeia	Bathyarchaeia	Bathyarchaeia	Bathyarchaeia	Bathyarchaeia	Bathyarchaeia__34
unclassified_Root__31	unclassified_Root	unclassified_Root	unclassified_Root	unclassified_Root	unclassified_Root	unclassified_Root	unclassified_Root	unclassified_Root__31
Thermodesulfobacteriaceae__15	Bacteria	Desulfobacterota_5	Thermodesulfobacteria	Thermodesulfobacteriales	Thermodesulfobacteriaceae	Thermodesulfobacteriaceae	Thermodesulfobacteriaceae	Thermodesulfobacteriaceae__15
unclassified_Bacteria__77	Bacteria	unclassified_Bacteria	unclassified_Bacteria	unclassified_Bacteria	unclassified_Bacteria	unclassified_Bacteria	unclassified_Bacteria	unclassified_Bacteria__77
Gammaproteobacteria Incertae Sedis_Unknown Family__14	Bacteria	Proteobacteria	Gammaproteobacteria	Gammaproteobacteria Incertae Sedis_Unknown Family	Gammaproteobacteria Incertae Sedis_Unknown Family	Gammaproteobacteria Incertae Sedis_Unknown Family	Gammaproteobacteria Incertae Sedis_Unknown Family	Gammaproteobacteria Incertae Sedis_Unknown Family__14
unclassified_Desulfobacterota_2__1	Bacteria	Desulfobacterota_2	unclassified_Desulfobacterota_2	unclassified_Desulfobacterota_2	unclassified_Desulfobacterota_2	unclassified_Desulfobacterota_2	unclassified_Desulfobacterota_2	unclassified_Desulfobacterota_2__1
Bathyarchaeia__35	Archaea	Crenarchaeota	Bathyarchaeia	Bathyarchaeia	Bathyarchaeia	Bathyarchaeia	Bathyarchaeia	Bathyarchaeia__35
Incertae Sedis__9	Bacteria	Desulfobacterota_2	Incertae Sedis	Incertae Sedis	Incertae Sedis	Incertae Sedis	Incertae Sedis	Incertae Sedis__9
Thiomicrospiraceae__7	Bacteria	Proteobacteria	Gammaproteobacteria	Thiomicrospirales	Thiomicrospiraceae	endosymbionts	endosymbionts	Thiomicrospiraceae__7
unclassified_Bacteria__78	Bacteria	unclassified_Bacteria	unclassified_Bacteria	unclassified_Bacteria	unclassified_Bacteria	unclassified_Bacteria	unclassified_Bacteria	unclassified_Bacteria__78
Lentimicrobiaceae__12	Bacteria	Bacteroidota	Bacteroidia	Sphingobacteriales	Lentimicrobiaceae	Lentimicrobiaceae	Lentimicrobiaceae	Lentimicrobiaceae__12
Desulfobacteraceae__21	Bacteria	Desulfobacterota_1	Desulfobacteria_1	Desulfobacterales	Desulfobacteraceae	Desulfobacteraceae	Desulfobacteraceae	Desulfobacteraceae__21
unclassified_Bacteroidia__16	Bacteria	Bacteroidota	Bacteroidia	unclassified_Bacteroidia	unclassified_Bacteroidia	unclassified_Bacteroidia	unclassified_Bacteroidia	unclassified_Bacteroidia__16
unclassified_Archaea__10	Archaea	unclassified_Archaea	unclassified_Archaea	unclassified_Archaea	unclassified_Archaea	unclassified_Archaea	unclassified_Archaea	unclassified_Archaea__10
Hydrothermae__5	Bacteria	Hydrothermae	Hydrothermae	Hydrothermae	Hydrothermae	Hydrothermae	Hydrothermae	Hydrothermae__5
Paceibacteraceae__2	Bacteria	Patescibacteria	Parcubacteria	Paceibacterales	Paceibacteraceae	Candidatus Paceibacter	Candidatus Paceibacter	Paceibacteraceae__2
unclassified_Bacteria__79	Bacteria	unclassified_Bacteria	unclassified_Bacteria	unclassified_Bacteria	unclassified_Bacteria	unclassified_Bacteria	unclassified_Bacteria	unclassified_Bacteria__79
Desulfonauticaceae__18	Bacteria	Desulfobacterota_4	Desulfovibrionia	Desulfovibrionales	Desulfonauticaceae	Desulfothermus	Desulfothermus	Desulfonauticaceae__18
Synergistaceae__3	Bacteria	Synergistota	Synergistia	Synergistales	Synergistaceae	Thermovirga	Thermovirga	Synergistaceae__3
Dissulfuribacteraceae__42	Bacteria	Desulfobacterota_2	Dissulfuribacteria	Dissulfuribacterales	Dissulfuribacteraceae	unclassified_Dissulfuribacteraceae	unclassified_Dissulfuribacteraceae	Dissulfuribacteraceae__42
Pirellulaceae__7	Bacteria	Planctomycetota	Planctomycetes	Pirellulales	Pirellulaceae	Pirellulaceae	Pirellulaceae	Pirellulaceae__7
unclassified_Bacteria__80	Bacteria	unclassified_Bacteria	unclassified_Bacteria	unclassified_Bacteria	unclassified_Bacteria	unclassified_Bacteria	unclassified_Bacteria	unclassified_Bacteria__80
Latescibacterota__5	Bacteria	Latescibacterota	Latescibacterota	Latescibacterota	Latescibacterota	Latescibacterota	Latescibacterota	Latescibacterota__5
unclassified_Bacteroidia__17	Bacteria	Bacteroidota	Bacteroidia	unclassified_Bacteroidia	unclassified_Bacteroidia	unclassified_Bacteroidia	unclassified_Bacteroidia	unclassified_Bacteroidia__17
Desulfobacterales__10	Bacteria	Desulfobacterota_1	Desulfobacteria_1	Desulfobacterales	Desulfobacterales	Desulfobacterales	Desulfobacterales	Desulfobacterales__10
Gammaproteobacteria Incertae Sedis_Unknown Family__15	Bacteria	Proteobacteria	Gammaproteobacteria	Gammaproteobacteria Incertae Sedis_Unknown Family	Gammaproteobacteria Incertae Sedis_Unknown Family	Gammaproteobacteria Incertae Sedis_Unknown Family	Gammaproteobacteria Incertae Sedis_Unknown Family	Gammaproteobacteria Incertae Sedis_Unknown Family__15
4572-13__4	Bacteria	Planctomycetota	Phycisphaerae	MSBL9	4572-13	4572-13	4572-13	4572-13__4
ANME-1__53	Archaea	Halobacterota	ANME-1	ANME-1	ANME-1	ANME-1	ANME-1	ANME-1__53
Aciduliprofundaceae__23	Archaea	Thermoplasmatota	Thermoplasmata	Acidiprofundales	Aciduliprofundaceae	Aciduliprofundum	Aciduliprofundum	Aciduliprofundaceae__23
ANME-1b__7	Archaea	Halobacterota	ANME-1	ANME-1b	ANME-1b	ANME-1b	ANME-1b	ANME-1b__7
Marinifilaceae_1__4	Bacteria	Bacteroidota	Bacteroidia	Bacteroidales_1	Marinifilaceae_1	Marinifilaceae_1	Marinifilaceae_1	Marinifilaceae_1__4
Lentimicrobiaceae__13	Bacteria	Bacteroidota	Bacteroidia	Sphingobacteriales	Lentimicrobiaceae	Lentimicrobiaceae	Lentimicrobiaceae	Lentimicrobiaceae__13
Desulfocapsaceae__6	Bacteria	Desulfobacterota_2	Desulfobulbia	Desulfobulbales	Desulfocapsaceae	Desulfocapsa_2	Desulfocapsa_2	Desulfocapsaceae__6
Aciduliprofundaceae__24	Archaea	Thermoplasmatota	Thermoplasmata	Acidiprofundales	Aciduliprofundaceae	Aciduliprofundum	Aciduliprofundum	Aciduliprofundaceae__24
Methanoperedenaceae__6	Archaea	Halobacterota	Methanosarcinia	Methanosarciniales	Methanoperedenaceae	Methanoperedenaceae	Methanoperedenaceae	Methanoperedenaceae__6
unclassified_Bacteria__81	Bacteria	unclassified_Bacteria	unclassified_Bacteria	unclassified_Bacteria	unclassified_Bacteria	unclassified_Bacteria	unclassified_Bacteria	unclassified_Bacteria__81
Sulfurimonadaceae__55	Bacteria	Campilobacterota	Campylobacteria	Campylobacterales	Sulfurimonadaceae	Sulfurimonas	Sulfurimonas	Sulfurimonadaceae__55
Nocardioidaceae_1__2	Bacteria	Actinobacteriota	Actinobacteria	Propionibacteriales	Nocardioidaceae_1	Nocardioides_1	Nocardioides_1	Nocardioidaceae_1__2
SB-5__6	Bacteria	Bacteroidota	Bacteroidia	Bacteroidales_2	SB-5	SB-5	SB-5	SB-5__6
Sulfurovaceae__27	Bacteria	Campilobacterota	Campylobacteria	Campylobacterales	Sulfurovaceae	Sulfurovum	Sulfurovum	Sulfurovaceae__27
SG8-4__5	Bacteria	Planctomycetota	Phycisphaerae	MSBL9	SG8-4	SG8-4	SG8-4	SG8-4__5
ANME-1__54	Archaea	Halobacterota	ANME-1	ANME-1	ANME-1	ANME-1	ANME-1	ANME-1__54
ANME-1__55	Archaea	Halobacterota	ANME-1	ANME-1	ANME-1	ANME-1	ANME-1	ANME-1__55
Methanomicrobiaceae__3	Archaea	Halobacterota	Methanomicrobia	Methanomicrobiales	Methanomicrobiaceae	Methanomicrobiaceae	Methanomicrobiaceae	Methanomicrobiaceae__3
Sulfurimonadaceae__56	Bacteria	Campilobacterota	Campylobacteria	Campylobacterales	Sulfurimonadaceae	Sulfurimonas	Sulfurimonas	Sulfurimonadaceae__56
Spirochaetaceae__26	Bacteria	Spirochaetota	Spirochaetia	Spirochaetales	Spirochaetaceae	Sediminispirochaeta	Sediminispirochaeta	Spirochaetaceae__26
Napoli-4B-65__4	Bacteria	Chloroflexi	Dehalococcoidia	Napoli-4B-65	Napoli-4B-65	Napoli-4B-65	Napoli-4B-65	Napoli-4B-65__4
ANME-1b__8	Archaea	Halobacterota	ANME-1	ANME-1b	ANME-1b	ANME-1b	ANME-1b	ANME-1b__8
ANME-1__56	Archaea	Halobacterota	ANME-1	ANME-1	ANME-1	ANME-1	ANME-1	ANME-1__56
unclassified_Flavobacteriales__1	Bacteria	Bacteroidota	Bacteroidia	Flavobacteriales	unclassified_Flavobacteriales	unclassified_Flavobacteriales	unclassified_Flavobacteriales	unclassified_Flavobacteriales__1
ANME-1a__36	Archaea	Halobacterota	ANME-1	ANME-1a	ANME-1a	ANME-1a	ANME-1a	ANME-1a__36
Cyanobiaceae__4	Bacteria	Cyanobacteria	Cyanobacteriia	Synechococcales	Cyanobiaceae	Synechococcus CC9902	Synechococcus CC9902	Cyanobiaceae__4
Ignisphaeraceae__5	Archaea	Crenarchaeota	Thermoprotei_1	Desulfurococcales	Ignisphaeraceae	Ignisphaera	Ignisphaera	Ignisphaeraceae__5
Dissulfuribacteraceae__43	Bacteria	Desulfobacterota_2	Dissulfuribacteria	Dissulfuribacterales	Dissulfuribacteraceae	SEEP-SRB2	SEEP-SRB2	Dissulfuribacteraceae__43
Gastranaerophilales__2	Bacteria	Cyanobacteria	Vampirivibrionia_1	Gastranaerophilales	Gastranaerophilales	Gastranaerophilales	Gastranaerophilales	Gastranaerophilales__2
Anaerolineaceae__12	Bacteria	Chloroflexi	Anaerolineae	Anaerolineales	Anaerolineaceae	Thermomarinilinea	Thermomarinilinea	Anaerolineaceae__12
Fermentibacteraceae__5	Bacteria	Fermentibacterota	Fermentibacteria	Fermentibacterales	Fermentibacteraceae	Fermentibacteraceae	Fermentibacteraceae	Fermentibacteraceae__5
Desulfobacteraceae__22	Bacteria	Desulfobacterota_1	Desulfobacteria_1	Desulfobacterales	Desulfobacteraceae	Desulfobacteraceae	Desulfobacteraceae	Desulfobacteraceae__22
Bathyarchaeia__36	Archaea	Crenarchaeota	Bathyarchaeia	Bathyarchaeia	Bathyarchaeia	Bathyarchaeia	Bathyarchaeia	Bathyarchaeia__36
4572-13__5	Bacteria	Planctomycetota	Phycisphaerae	MSBL9	4572-13	4572-13	4572-13	4572-13__5
unclassified_Methanosarciniales__7	Archaea	Halobacterota	Methanosarcinia	Methanosarciniales	unclassified_Methanosarciniales	unclassified_Methanosarciniales	unclassified_Methanosarciniales	unclassified_Methanosarciniales__7
Sva0485__3	Bacteria	Sva0485	Sva0485	Sva0485	Sva0485	Sva0485	Sva0485	Sva0485__3
ANME-1b__9	Archaea	Halobacterota	ANME-1	ANME-1b	ANME-1b	ANME-1b	ANME-1b	ANME-1b__9
JS1__34	Bacteria	Caldatribacteriota	JS1	JS1	JS1	JS1	JS1	JS1__34
Methanofastidiosales__11	Archaea	Euryarchaeota	Thermococci	Methanofastidiosales	Methanofastidiosales	Methanofastidiosales	Methanofastidiosales	Methanofastidiosales__11
Bifidobacteriaceae__1	Bacteria	Actinobacteriota	Actinobacteria	Bifidobacteriales	Bifidobacteriaceae	Gardnerella	Gardnerella	Bifidobacteriaceae__1
SG8-4__6	Bacteria	Planctomycetota	Phycisphaerae	MSBL9	SG8-4	SG8-4	SG8-4	SG8-4__6
Beijerinckiaceae_2__1	Bacteria	Proteobacteria	Alphaproteobacteria	Rhizobiales_3	Beijerinckiaceae_2	Beijerinckiaceae_2	Beijerinckiaceae_2	Beijerinckiaceae_2__1
Melioribacteraceae__3	Bacteria	Bacteroidota	Ignavibacteria	Ignavibacteriales	Melioribacteraceae	IheB3-7	IheB3-7	Melioribacteraceae__3
Cyanobiaceae__5	Bacteria	Cyanobacteria	Cyanobacteriia	Synechococcales	Cyanobiaceae	Synechococcus CC9902	Synechococcus CC9902	Cyanobiaceae__5
Anaerolineaceae__13	Bacteria	Chloroflexi	Anaerolineae	Anaerolineales	Anaerolineaceae	Anaerolineaceae	Anaerolineaceae	Anaerolineaceae__13
Desulfobacterales__11	Bacteria	Desulfobacterota_1	Desulfobacteria_1	Desulfobacterales	Desulfobacterales	Desulfobacterales	Desulfobacterales	Desulfobacterales__11
Desulfosarcinaceae__30	Bacteria	Desulfobacterota_1	Desulfobacteria_1	Desulfobacterales	Desulfosarcinaceae	SEEP-SRB1	SEEP-SRB1	Desulfosarcinaceae__30
Hydrothermae__6	Bacteria	Hydrothermae	Hydrothermae	Hydrothermae	Hydrothermae	Hydrothermae	Hydrothermae	Hydrothermae__6
ANME-2a-2b__5	Archaea	Halobacterota	Methanosarcinia	Methanosarciniales	ANME-2a-2b	ANME-2b	ANME-2b	ANME-2a-2b__5
Fervidobacteriaceae__1	Bacteria	Thermotogota	Thermotogae	Thermotogales	Fervidobacteriaceae	Thermosipho	Thermosipho	Fervidobacteriaceae__1
ANME-1b__10	Archaea	Halobacterota	ANME-1	ANME-1b	ANME-1b	ANME-1b	ANME-1b	ANME-1b__10
unclassified_Nanoarchaeia__2	Archaea	Nanoarchaeota	Nanoarchaeia	unclassified_Nanoarchaeia	unclassified_Nanoarchaeia	unclassified_Nanoarchaeia	unclassified_Nanoarchaeia	unclassified_Nanoarchaeia__2
Aciduliprofundaceae__25	Archaea	Thermoplasmatota	Thermoplasmata	Acidiprofundales	Aciduliprofundaceae	Aciduliprofundum	Aciduliprofundum	Aciduliprofundaceae__25
Thermoproteaceae__1	Archaea	Crenarchaeota	Thermoprotei_1	Thermoproteales	Thermoproteaceae	Vulcanisaeta_2	Vulcanisaeta_2	Thermoproteaceae__1
Mesoaciditogaceae__4	Bacteria	Thermotogota	Thermotogae	Mesoaciditogales	Mesoaciditogaceae	Mesoaciditoga	Mesoaciditoga	Mesoaciditogaceae__4
unclassified_Root__32	unclassified_Root	unclassified_Root	unclassified_Root	unclassified_Root	unclassified_Root	unclassified_Root	unclassified_Root	unclassified_Root__32
AKAU3564 sediment group__8	Bacteria	Planctomycetota	Phycisphaerae	Phycisphaerales	AKAU3564 sediment group	AKAU3564 sediment group	AKAU3564 sediment group	AKAU3564 sediment group__8
ANME-1__57	Archaea	Halobacterota	ANME-1	ANME-1	ANME-1	ANME-1	ANME-1	ANME-1__57
Pyrodictiaceae__2	Archaea	Crenarchaeota	Thermoprotei_1	Desulfurococcales	Pyrodictiaceae	Pyrodictiaceae	Pyrodictiaceae	Pyrodictiaceae__2
Pseudomonadaceae__4	Bacteria	Proteobacteria	Gammaproteobacteria	Pseudomonadales	Pseudomonadaceae	Pseudomonas_1	Pseudomonas_1	Pseudomonadaceae__4
unclassified_Bacteria__82	Bacteria	unclassified_Bacteria	unclassified_Bacteria	unclassified_Bacteria	unclassified_Bacteria	unclassified_Bacteria	unclassified_Bacteria	unclassified_Bacteria__82
unclassified_Bacteria__83	Bacteria	unclassified_Bacteria	unclassified_Bacteria	unclassified_Bacteria	unclassified_Bacteria	unclassified_Bacteria	unclassified_Bacteria	unclassified_Bacteria__83
Aciduliprofundaceae__26	Archaea	Thermoplasmatota	Thermoplasmata	Acidiprofundales	Aciduliprofundaceae	Aciduliprofundum	Aciduliprofundum	Aciduliprofundaceae__26
Spirochaetaceae__27	Bacteria	Spirochaetota	Spirochaetia	Spirochaetales	Spirochaetaceae	Spirochaeta 2	Spirochaeta 2	Spirochaetaceae__27
PAUC43f marine benthic group__1	Bacteria	Gemmatimonadota	PAUC43f marine benthic group	PAUC43f marine benthic group	PAUC43f marine benthic group	PAUC43f marine benthic group	PAUC43f marine benthic group	PAUC43f marine benthic group__1
Cyclobacteriaceae_1__7	Bacteria	Bacteroidota	Bacteroidia	Cytophagales_1	Cyclobacteriaceae_1	Cyclobacteriaceae_1	Cyclobacteriaceae_1	Cyclobacteriaceae_1__7
Omnitrophaceae__8	Bacteria	Verrucomicrobiota	Omnitrophia	Omnitrophales	Omnitrophaceae	Candidatus Omnitrophus	Candidatus Omnitrophus	Omnitrophaceae__8
MSBL8__10	Bacteria	Cloacimonadota	Cloacimonadia	Cloacimonadales	MSBL8	MSBL8	MSBL8	MSBL8__10
unclassified_Bacteria__84	Bacteria	unclassified_Bacteria	unclassified_Bacteria	unclassified_Bacteria	unclassified_Bacteria	unclassified_Bacteria	unclassified_Bacteria	unclassified_Bacteria__84
unclassified_Root__33	unclassified_Root	unclassified_Root	unclassified_Root	unclassified_Root	unclassified_Root	unclassified_Root	unclassified_Root	unclassified_Root__33
ANME-2c__14	Archaea	Halobacterota	Methanosarcinia	Methanosarciniales	ANME-2c	ANME-2c	ANME-2c	ANME-2c__14
Sh765B-AG-111__1	Bacteria	Chloroflexi	Dehalococcoidia	Sh765B-AG-111	Sh765B-AG-111	Sh765B-AG-111	Sh765B-AG-111	Sh765B-AG-111__1
Sulfurimonadaceae__58	Bacteria	Campilobacterota	Campylobacteria	Campylobacterales	Sulfurimonadaceae	Sulfurimonas	Sulfurimonas	Sulfurimonadaceae__58
Staphylococcaceae__5	Bacteria	Firmicutes	Bacilli	Staphylococcales	Staphylococcaceae	unclassified_Staphylococcaceae	unclassified_Staphylococcaceae	Staphylococcaceae__5
Woesearchaeales__13	Archaea	Nanoarchaeota	Nanoarchaeia	Woesearchaeales	Woesearchaeales	Woesearchaeales	Woesearchaeales	Woesearchaeales__13
Marinilabiliaceae__6	Bacteria	Bacteroidota	Bacteroidia	Bacteroidales_1	Marinilabiliaceae	Carboxylicivirga	Carboxylicivirga	Marinilabiliaceae__6
JGI 0000069-P22__2	Bacteria	Patescibacteria	Gracilibacteria	JGI 0000069-P22	JGI 0000069-P22	JGI 0000069-P22	JGI 0000069-P22	JGI 0000069-P22__2
ANME-1__58	Archaea	Halobacterota	ANME-1	ANME-1	ANME-1	ANME-1	ANME-1	ANME-1__58
Dissulfuribacteraceae__44	Bacteria	Desulfobacterota_2	Dissulfuribacteria	Dissulfuribacterales	Dissulfuribacteraceae	unclassified_Dissulfuribacteraceae	unclassified_Dissulfuribacteraceae	Dissulfuribacteraceae__44
Sulfurimonadaceae__59	Bacteria	Campilobacterota	Campylobacteria	Campylobacterales	Sulfurimonadaceae	Sulfurimonas	Sulfurimonas	Sulfurimonadaceae__59
unclassified_Root__34	unclassified_Root	unclassified_Root	unclassified_Root	unclassified_Root	unclassified_Root	unclassified_Root	unclassified_Root	unclassified_Root__34
Aminicenantales__8	Bacteria	Acidobacteriota	Aminicenantia	Aminicenantales	Aminicenantales	Aminicenantales	Aminicenantales	Aminicenantales__8
Desulfovibrionaceae__1	Bacteria	Desulfobacterota_4	Desulfovibrionia	Desulfovibrionales	Desulfovibrionaceae	Halodesulfovibrio	Halodesulfovibrio	Desulfovibrionaceae__1
unclassified_Thermoproteales__1	Archaea	Crenarchaeota	Thermoprotei_1	Thermoproteales	unclassified_Thermoproteales	unclassified_Thermoproteales	unclassified_Thermoproteales	unclassified_Thermoproteales__1
unclassified_Methanosarciniales__8	Archaea	Halobacterota	Methanosarcinia	Methanosarciniales	unclassified_Methanosarciniales	unclassified_Methanosarciniales	unclassified_Methanosarciniales	unclassified_Methanosarciniales__8
Woeseiaceae__1	Bacteria	Proteobacteria	Gammaproteobacteria	Steroidobacterales	Woeseiaceae	Woeseia	Woeseia	Woeseiaceae__1
Thermoanaerobaculaceae__6	Bacteria	Acidobacteriota	Thermoanaerobaculia	Thermoanaerobaculales	Thermoanaerobaculaceae	Subgroup 23	Subgroup 23	Thermoanaerobaculaceae__6
ANME-1a__37	Archaea	Halobacterota	ANME-1	ANME-1a	ANME-1a	ANME-1a	ANME-1a	ANME-1a__37
unclassified_Thermoprotei_1__7	Archaea	Crenarchaeota	Thermoprotei_1	unclassified_Thermoprotei_1	unclassified_Thermoprotei_1	unclassified_Thermoprotei_1	unclassified_Thermoprotei_1	unclassified_Thermoprotei_1__7
Syntrophales__11	Bacteria	Desulfobacterota_1	Syntrophia	Syntrophales	Syntrophales	Syntrophales	Syntrophales	Syntrophales__11
Desulfosarcinaceae__31	Bacteria	Desulfobacterota_1	Desulfobacteria_1	Desulfobacterales	Desulfosarcinaceae	unclassified_Desulfosarcinaceae	unclassified_Desulfosarcinaceae	Desulfosarcinaceae__31
unclassified_Bacteria__85	Bacteria	unclassified_Bacteria	unclassified_Bacteria	unclassified_Bacteria	unclassified_Bacteria	unclassified_Bacteria	unclassified_Bacteria	unclassified_Bacteria__85
Kiritimatiellaceae__18	Bacteria	Verrucomicrobiota	Kiritimatiellae	Kiritimatiellales	Kiritimatiellaceae	R76-B128	R76-B128	Kiritimatiellaceae__18
unclassified_ANME-1__1	Archaea	Halobacterota	ANME-1	unclassified_ANME-1	unclassified_ANME-1	unclassified_ANME-1	unclassified_ANME-1	unclassified_ANME-1__1
Bathyarchaeia__37	Archaea	Crenarchaeota	Bathyarchaeia	Bathyarchaeia	Bathyarchaeia	Bathyarchaeia	Bathyarchaeia	Bathyarchaeia__37
Thermodesulfobacteriaceae__16	Bacteria	Desulfobacterota_5	Thermodesulfobacteria	Thermodesulfobacteriales	Thermodesulfobacteriaceae	Thermodesulfobacteriaceae	Thermodesulfobacteriaceae	Thermodesulfobacteriaceae__16
Shewanellaceae__1	Bacteria	Proteobacteria	Gammaproteobacteria	Alteromonadales	Shewanellaceae	Shewanella	Shewanella	Shewanellaceae__1
Aerophobales__7	Bacteria	Aerophobota	Aerophobia	Aerophobales	Aerophobales	Aerophobales	Aerophobales	Aerophobales__7
MSBL8__11	Bacteria	Cloacimonadota	Cloacimonadia	Cloacimonadales	MSBL8	MSBL8	MSBL8	MSBL8__11
Methylomonadaceae__7	Bacteria	Proteobacteria	Gammaproteobacteria	Methylococcales	Methylomonadaceae	Methyloprofundus	Methyloprofundus	Methylomonadaceae__7
Clade I__1	Bacteria	Proteobacteria	Alphaproteobacteria	SAR11 clade	Clade I	unclassified_Clade I	unclassified_Clade I	Clade I__1
Actinomarinales__2	Bacteria	Actinobacteriota	Acidimicrobiia	Actinomarinales	Actinomarinales	Actinomarinales	Actinomarinales	Actinomarinales__2
Prolixibacteraceae__6	Bacteria	Bacteroidota	Bacteroidia	Bacteroidales_2	Prolixibacteraceae	Draconibacterium	Draconibacterium	Prolixibacteraceae__6
unclassified_Bacteria__86	Bacteria	unclassified_Bacteria	unclassified_Bacteria	unclassified_Bacteria	unclassified_Bacteria	unclassified_Bacteria	unclassified_Bacteria	unclassified_Bacteria__86
Anaerolineaceae__14	Bacteria	Chloroflexi	Anaerolineae	Anaerolineales	Anaerolineaceae	Anaerolineaceae UCG-001	Anaerolineaceae UCG-001	Anaerolineaceae__14
Dissulfuribacteraceae__45	Bacteria	Desulfobacterota_2	Dissulfuribacteria	Dissulfuribacterales	Dissulfuribacteraceae	unclassified_Dissulfuribacteraceae	unclassified_Dissulfuribacteraceae	Dissulfuribacteraceae__45
Thermoplasmatota__6	Archaea	Thermoplasmatota	Thermoplasmatota	Thermoplasmatota	Thermoplasmatota	Thermoplasmatota	Thermoplasmatota	Thermoplasmatota__6
DG-56__1	Bacteria	Armatimonadota	DG-56	DG-56	DG-56	DG-56	DG-56	DG-56__1
Clade I__2	Bacteria	Proteobacteria	Alphaproteobacteria	SAR11 clade	Clade I	unclassified_Clade I	unclassified_Clade I	Clade I__2
Sulfurimonadaceae__60	Bacteria	Campilobacterota	Campylobacteria	Campylobacterales	Sulfurimonadaceae	Sulfurimonas	Sulfurimonas	Sulfurimonadaceae__60
Desulfonauticaceae__19	Bacteria	Desulfobacterota_4	Desulfovibrionia	Desulfovibrionales	Desulfonauticaceae	Desulfothermus	Desulfothermus	Desulfonauticaceae__19
Fusibacteraceae__2	Bacteria	Firmicutes	Clostridia_1	Peptostreptococcales-Tissierellales	Fusibacteraceae	Fusibacter	Fusibacter	Fusibacteraceae__2
unclassified_Bacteria__87	Bacteria	unclassified_Bacteria	unclassified_Bacteria	unclassified_Bacteria	unclassified_Bacteria	unclassified_Bacteria	unclassified_Bacteria	unclassified_Bacteria__87
Ignisphaeraceae__6	Archaea	Crenarchaeota	Thermoprotei_1	Desulfurococcales	Ignisphaeraceae	Ignisphaeraceae	Ignisphaeraceae	Ignisphaeraceae__6
Desulfatiglandaceae__10	Bacteria	Desulfobacterota_1	Desulfobacteria_2	Desulfatiglandales	Desulfatiglandaceae	Desulfatiglans	Desulfatiglans	Desulfatiglandaceae__10
SCGC AAA011-D5__8	Archaea	Nanoarchaeota	Nanoarchaeia	Woesearchaeales	SCGC AAA011-D5	SCGC AAA011-D5	SCGC AAA011-D5	SCGC AAA011-D5__8
Bacteroidetes BD2-2__16	Bacteria	Bacteroidota	Bacteroidia	Bacteroidales_2	Bacteroidetes BD2-2	Bacteroidetes BD2-2	Bacteroidetes BD2-2	Bacteroidetes BD2-2__16
unclassified_Bacteria__88	Bacteria	unclassified_Bacteria	unclassified_Bacteria	unclassified_Bacteria	unclassified_Bacteria	unclassified_Bacteria	unclassified_Bacteria	unclassified_Bacteria__88
JS1__35	Bacteria	Caldatribacteriota	JS1	JS1	JS1	JS1	JS1	JS1__35
unclassified_Bacteria__89	Bacteria	unclassified_Bacteria	unclassified_Bacteria	unclassified_Bacteria	unclassified_Bacteria	unclassified_Bacteria	unclassified_Bacteria	unclassified_Bacteria__89
unclassified_Root__35	unclassified_Root	unclassified_Root	unclassified_Root	unclassified_Root	unclassified_Root	unclassified_Root	unclassified_Root	unclassified_Root__35
ANME-1a__38	Archaea	Halobacterota	ANME-1	ANME-1a	ANME-1a	ANME-1a	ANME-1a	ANME-1a__38
Napoli-4B-65__5	Bacteria	Chloroflexi	Dehalococcoidia	Napoli-4B-65	Napoli-4B-65	Napoli-4B-65	Napoli-4B-65	Napoli-4B-65__5
Thermoplasmatota__7	Archaea	Thermoplasmatota	Thermoplasmatota	Thermoplasmatota	Thermoplasmatota	Thermoplasmatota	Thermoplasmatota	Thermoplasmatota__7
ANME-1a__39	Archaea	Halobacterota	ANME-1	ANME-1a	ANME-1a	ANME-1a	ANME-1a	ANME-1a__39
Desulfobulbaceae__4	Bacteria	Desulfobacterota_2	Desulfobulbia	Desulfobulbales	Desulfobulbaceae	Desulfobulbus	Desulfobulbus	Desulfobulbaceae__4
Brachyspirales Incertae Sedis_Exilispira__2	Bacteria	Spirochaetota	Brachyspirae_Brachyspirales	Brachyspirales Incertae Sedis_Exilispira	Brachyspirales Incertae Sedis_Exilispira	Brachyspirales Incertae Sedis_Exilispira	Brachyspirales Incertae Sedis_Exilispira	Brachyspirales Incertae Sedis_Exilispira__2
Archaea__3	Archaea	Archaea	Archaea	Archaea	Archaea	Archaea	Archaea	Archaea__3
PHOS-HE36__3	Bacteria	Bacteroidota	Ignavibacteria	Ignavibacteriales	PHOS-HE36	PHOS-HE36	PHOS-HE36	PHOS-HE36__3
Dissulfuribacteraceae__46	Bacteria	Desulfobacterota_2	Dissulfuribacteria	Dissulfuribacterales	Dissulfuribacteraceae	unclassified_Dissulfuribacteraceae	unclassified_Dissulfuribacteraceae	Dissulfuribacteraceae__46
Desulfobacterales__12	Bacteria	Desulfobacterota_1	Desulfobacteria_1	Desulfobacterales	Desulfobacterales	Desulfobacterales	Desulfobacterales	Desulfobacterales__12
ANME-1a__40	Archaea	Halobacterota	ANME-1	ANME-1a	ANME-1a	ANME-1a	ANME-1a	ANME-1a__40
LKC2.127-25__2	Bacteria	Bacteroidota	Bacteroidia	Bacteroidales_1	LKC2.127-25	LKC2.127-25	LKC2.127-25	LKC2.127-25__2
Thermoplasmatota__8	Archaea	Thermoplasmatota	Thermoplasmatota	Thermoplasmatota	Thermoplasmatota	Thermoplasmatota	Thermoplasmatota	Thermoplasmatota__8
unclassified_Bacteria__90	Bacteria	unclassified_Bacteria	unclassified_Bacteria	unclassified_Bacteria	unclassified_Bacteria	unclassified_Bacteria	unclassified_Bacteria	unclassified_Bacteria__90
Incertae Sedis__10	Bacteria	Desulfobacterota_2	Incertae Sedis	Incertae Sedis	Incertae Sedis	Incertae Sedis	Incertae Sedis	Incertae Sedis__10
Syntrophoarchaeaceae__1	Archaea	Halobacterota	Methanosarcinia	Methanosarciniales	Syntrophoarchaeaceae	Candidatus Syntrophoarchaeum	Candidatus Syntrophoarchaeum	Syntrophoarchaeaceae__1
unclassified_Bacteria__91	Bacteria	unclassified_Bacteria	unclassified_Bacteria	unclassified_Bacteria	unclassified_Bacteria	unclassified_Bacteria	unclassified_Bacteria	unclassified_Bacteria__91
SCGC AAA011-D5__9	Archaea	Nanoarchaeota	Nanoarchaeia	Woesearchaeales	SCGC AAA011-D5	SCGC AAA011-D5	SCGC AAA011-D5	SCGC AAA011-D5__9
Hymenobacteraceae__1	Bacteria	Bacteroidota	Bacteroidia	Cytophagales_1	Hymenobacteraceae	Hymenobacter	Hymenobacter	Hymenobacteraceae__1
Sulfurimonadaceae__61	Bacteria	Campilobacterota	Campylobacteria	Campylobacterales	Sulfurimonadaceae	Sulfurimonas	Sulfurimonas	Sulfurimonadaceae__61
unclassified_Bacteroidales_1__1	Bacteria	Bacteroidota	Bacteroidia	Bacteroidales_1	unclassified_Bacteroidales_1	unclassified_Bacteroidales_1	unclassified_Bacteroidales_1	unclassified_Bacteroidales_1__1
Hyphomicrobiaceae__1	Bacteria	Proteobacteria	Alphaproteobacteria	Rhizobiales_5	Hyphomicrobiaceae	Hyphomicrobiaceae	Hyphomicrobiaceae	Hyphomicrobiaceae__1
Sulfurimonadaceae__62	Bacteria	Campilobacterota	Campylobacteria	Campylobacterales	Sulfurimonadaceae	Sulfurimonas	Sulfurimonas	Sulfurimonadaceae__62
ANME-1a__41	Archaea	Halobacterota	ANME-1	ANME-1a	ANME-1a	ANME-1a	ANME-1a	ANME-1a__41
unclassified_Bacteria__92	Bacteria	unclassified_Bacteria	unclassified_Bacteria	unclassified_Bacteria	unclassified_Bacteria	unclassified_Bacteria	unclassified_Bacteria	unclassified_Bacteria__92
unclassified_Root__36	unclassified_Root	unclassified_Root	unclassified_Root	unclassified_Root	unclassified_Root	unclassified_Root	unclassified_Root	unclassified_Root__36
unclassified_Bacteria__93	Bacteria	unclassified_Bacteria	unclassified_Bacteria	unclassified_Bacteria	unclassified_Bacteria	unclassified_Bacteria	unclassified_Bacteria	unclassified_Bacteria__93
Bacteroidetes BD2-2__17	Bacteria	Bacteroidota	Bacteroidia	Bacteroidales_2	Bacteroidetes BD2-2	Bacteroidetes BD2-2	Bacteroidetes BD2-2	Bacteroidetes BD2-2__17
Dissulfuribacteraceae__47	Bacteria	Desulfobacterota_2	Dissulfuribacteria	Dissulfuribacterales	Dissulfuribacteraceae	unclassified_Dissulfuribacteraceae	unclassified_Dissulfuribacteraceae	Dissulfuribacteraceae__47
Bathyarchaeia__38	Archaea	Crenarchaeota	Bathyarchaeia	Bathyarchaeia	Bathyarchaeia	Bathyarchaeia	Bathyarchaeia	Bathyarchaeia__38
unclassified_Thermoplasmata__2	Archaea	Thermoplasmatota	Thermoplasmata	unclassified_Thermoplasmata	unclassified_Thermoplasmata	unclassified_Thermoplasmata	unclassified_Thermoplasmata	unclassified_Thermoplasmata__2
Sulfurimonadaceae__64	Bacteria	Campilobacterota	Campylobacteria	Campylobacterales	Sulfurimonadaceae	Sulfurimonas	Sulfurimonas	Sulfurimonadaceae__64
Acetothermiia__8	Bacteria	Acetothermia	Acetothermiia	Acetothermiia	Acetothermiia	Acetothermiia	Acetothermiia	Acetothermiia__8
Bathyarchaeia__39	Archaea	Crenarchaeota	Bathyarchaeia	Bathyarchaeia	Bathyarchaeia	Bathyarchaeia	Bathyarchaeia	Bathyarchaeia__39
Zixibacteria__6	Bacteria	Zixibacteria	Zixibacteria	Zixibacteria	Zixibacteria	Zixibacteria	Zixibacteria	Zixibacteria__6
Bathyarchaeia__40	Archaea	Crenarchaeota	Bathyarchaeia	Bathyarchaeia	Bathyarchaeia	Bathyarchaeia	Bathyarchaeia	Bathyarchaeia__40
Melioribacteraceae__4	Bacteria	Bacteroidota	Ignavibacteria	Ignavibacteriales	Melioribacteraceae	IheB3-7	IheB3-7	Melioribacteraceae__4
Bacteroidetes BD2-2__18	Bacteria	Bacteroidota	Bacteroidia	Bacteroidales_2	Bacteroidetes BD2-2	Bacteroidetes BD2-2	Bacteroidetes BD2-2	Bacteroidetes BD2-2__18
ANME-1__59	Archaea	Halobacterota	ANME-1	ANME-1	ANME-1	ANME-1	ANME-1	ANME-1__59
unclassified_Crenarchaeota__5	Archaea	Crenarchaeota	unclassified_Crenarchaeota	unclassified_Crenarchaeota	unclassified_Crenarchaeota	unclassified_Crenarchaeota	unclassified_Crenarchaeota	unclassified_Crenarchaeota__5
Aciduliprofundaceae__27	Archaea	Thermoplasmatota	Thermoplasmata	Acidiprofundales	Aciduliprofundaceae	Aciduliprofundum	Aciduliprofundum	Aciduliprofundaceae__27
Desulfofervidaceae__20	Bacteria	Desulfobacterota_5	Desulfofervidia	Desulfofervidales	Desulfofervidaceae	Candidatus Desulfofervidus	Candidatus Desulfofervidus	Desulfofervidaceae__20
Ignisphaeraceae__7	Archaea	Crenarchaeota	Thermoprotei_1	Desulfurococcales	Ignisphaeraceae	Ignisphaera	Ignisphaera	Ignisphaeraceae__7
Lokiarchaeia__4	Archaea	Asgardarchaeota	Lokiarchaeia	Lokiarchaeia	Lokiarchaeia	Lokiarchaeia	Lokiarchaeia	Lokiarchaeia__4
unclassified_Bacteria__94	Bacteria	unclassified_Bacteria	unclassified_Bacteria	unclassified_Bacteria	unclassified_Bacteria	unclassified_Bacteria	unclassified_Bacteria	unclassified_Bacteria__94
Sulfurimonadaceae__65	Bacteria	Campilobacterota	Campylobacteria	Campylobacterales	Sulfurimonadaceae	Sulfurimonas	Sulfurimonas	Sulfurimonadaceae__65
JS1__36	Bacteria	Caldatribacteriota	JS1	JS1	JS1	JS1	JS1	JS1__36
Bathyarchaeia__41	Archaea	Crenarchaeota	Bathyarchaeia	Bathyarchaeia	Bathyarchaeia	Bathyarchaeia	Bathyarchaeia	Bathyarchaeia__41
unclassified_Bacteria__95	Bacteria	unclassified_Bacteria	unclassified_Bacteria	unclassified_Bacteria	unclassified_Bacteria	unclassified_Bacteria	unclassified_Bacteria	unclassified_Bacteria__95
Thioalkalispiraceae__3	Bacteria	Proteobacteria	Gammaproteobacteria	Ectothiorhodospirales	Thioalkalispiraceae	Thiohalophilus	Thiohalophilus	Thioalkalispiraceae__3
Sulfurovaceae__28	Bacteria	Campilobacterota	Campylobacteria	Campylobacterales	Sulfurovaceae	Sulfurovum	Sulfurovum	Sulfurovaceae__28
unclassified_Thermoprotei_1__8	Archaea	Crenarchaeota	Thermoprotei_1	unclassified_Thermoprotei_1	unclassified_Thermoprotei_1	unclassified_Thermoprotei_1	unclassified_Thermoprotei_1	unclassified_Thermoprotei_1__8
Sulfurimonadaceae__66	Bacteria	Campilobacterota	Campylobacteria	Campylobacterales	Sulfurimonadaceae	Sulfurimonas	Sulfurimonas	Sulfurimonadaceae__66
Dissulfuribacteraceae__48	Bacteria	Desulfobacterota_2	Dissulfuribacteria	Dissulfuribacterales	Dissulfuribacteraceae	unclassified_Dissulfuribacteraceae	unclassified_Dissulfuribacteraceae	Dissulfuribacteraceae__48
Petrotogaceae__2	Bacteria	Thermotogota	Thermotogae	Petrotogales	Petrotogaceae	Marinitoga	Marinitoga	Petrotogaceae__2
Hydrothermae__7	Bacteria	Hydrothermae	Hydrothermae	Hydrothermae	Hydrothermae	Hydrothermae	Hydrothermae	Hydrothermae__7
Thiotrichaceae_1__5	Bacteria	Proteobacteria	Gammaproteobacteria	Thiotrichales	Thiotrichaceae_1	Thiotrichaceae_1	Thiotrichaceae_1	Thiotrichaceae_1__5
Thermotogae__9	Bacteria	Thermotogota	Thermotogae	Thermotogae	Thermotogae	Thermotogae	Thermotogae	Thermotogae__9
unclassified_Archaea__11	Archaea	unclassified_Archaea	unclassified_Archaea	unclassified_Archaea	unclassified_Archaea	unclassified_Archaea	unclassified_Archaea	unclassified_Archaea__11
Thiotrichaceae_1__6	Bacteria	Proteobacteria	Gammaproteobacteria	Thiotrichales	Thiotrichaceae_1	Thiotrichaceae_1	Thiotrichaceae_1	Thiotrichaceae_1__6
Aciduliprofundaceae__28	Archaea	Thermoplasmatota	Thermoplasmata	Acidiprofundales	Aciduliprofundaceae	Aciduliprofundum	Aciduliprofundum	Aciduliprofundaceae__28
Bacteroidetes BD2-2__19	Bacteria	Bacteroidota	Bacteroidia	Bacteroidales_2	Bacteroidetes BD2-2	Bacteroidetes BD2-2	Bacteroidetes BD2-2	Bacteroidetes BD2-2__19
ANME-2c__15	Archaea	Halobacterota	Methanosarcinia	Methanosarciniales	ANME-2c	ANME-2c	ANME-2c	ANME-2c__15
WS1__3	Bacteria	WS1	WS1	WS1	WS1	WS1	WS1	WS1__3
unclassified_Archaea__12	Archaea	unclassified_Archaea	unclassified_Archaea	unclassified_Archaea	unclassified_Archaea	unclassified_Archaea	unclassified_Archaea	unclassified_Archaea__12
ANME-1__60	Archaea	Halobacterota	ANME-1	ANME-1	ANME-1	ANME-1	ANME-1	ANME-1__60
KI89A clade__1	Bacteria	Proteobacteria	Gammaproteobacteria	KI89A clade	KI89A clade	KI89A clade	KI89A clade	KI89A clade__1
Bacteroidetes BD2-2__20	Bacteria	Bacteroidota	Bacteroidia	Bacteroidales_2	Bacteroidetes BD2-2	Bacteroidetes BD2-2	Bacteroidetes BD2-2	Bacteroidetes BD2-2__20
unclassified_Flavobacteriales__2	Bacteria	Bacteroidota	Bacteroidia	Flavobacteriales	unclassified_Flavobacteriales	unclassified_Flavobacteriales	unclassified_Flavobacteriales	unclassified_Flavobacteriales__2
vadinHA49__1	Bacteria	Planctomycetota	vadinHA49	vadinHA49	vadinHA49	vadinHA49	vadinHA49	vadinHA49__1
Dissulfuribacteraceae__49	Bacteria	Desulfobacterota_2	Dissulfuribacteria	Dissulfuribacterales	Dissulfuribacteraceae	SEEP-SRB2	SEEP-SRB2	Dissulfuribacteraceae__49
Lokiarchaeia__5	Archaea	Asgardarchaeota	Lokiarchaeia	Lokiarchaeia	Lokiarchaeia	Lokiarchaeia	Lokiarchaeia	Lokiarchaeia__5
JS1__37	Bacteria	Caldatribacteriota	JS1	JS1	JS1	JS1	JS1	JS1__37
ANME-1a__42	Archaea	Halobacterota	ANME-1	ANME-1a	ANME-1a	ANME-1a	ANME-1a	ANME-1a__42
Trueperaceae__1	Bacteria	Deinococcota	Deinococci	Deinococcales	Trueperaceae	Truepera	Truepera	Trueperaceae__1
unclassified_Enterobacterales__1	Bacteria	Proteobacteria	Gammaproteobacteria	Enterobacterales	unclassified_Enterobacterales	unclassified_Enterobacterales	unclassified_Enterobacterales	unclassified_Enterobacterales__1
Bathyarchaeia__42	Archaea	Crenarchaeota	Bathyarchaeia	Bathyarchaeia	Bathyarchaeia	Bathyarchaeia	Bathyarchaeia	Bathyarchaeia__42
SG8-4__7	Bacteria	Planctomycetota	Phycisphaerae	MSBL9	SG8-4	SG8-4	SG8-4	SG8-4__7
unclassified_Bacteroidia__18	Bacteria	Bacteroidota	Bacteroidia	unclassified_Bacteroidia	unclassified_Bacteroidia	unclassified_Bacteroidia	unclassified_Bacteroidia	unclassified_Bacteroidia__18
Desulfuromonas_1__2	Bacteria	Desulfobacterota_1	Desulfuromonadia	Desulfuromonadaceae_1	Desulfuromonas_1	Desulfuromonas_1	Desulfuromonas_1	Desulfuromonas_1__2
Pseudoalteromonadaceae_1__1	Bacteria	Proteobacteria	Gammaproteobacteria	Alteromonadales_2	Pseudoalteromonadaceae_1	Pseudoalteromonas	Pseudoalteromonas	Pseudoalteromonadaceae_1__1
Aciduliprofundaceae__29	Archaea	Thermoplasmatota	Thermoplasmata	Acidiprofundales	Aciduliprofundaceae	Aciduliprofundum	Aciduliprofundum	Aciduliprofundaceae__29
unclassified_Archaea__13	Archaea	unclassified_Archaea	unclassified_Archaea	unclassified_Archaea	unclassified_Archaea	unclassified_Archaea	unclassified_Archaea	unclassified_Archaea__13
Saprospiraceae__4	Bacteria	Bacteroidota	Bacteroidia	Chitinophagales	Saprospiraceae	Saprospiraceae	Saprospiraceae	Saprospiraceae__4
Nitrosopumilaceae__10	Archaea	Crenarchaeota	Nitrososphaeria	Nitrosopumilales	Nitrosopumilaceae	Candidatus Nitrosopumilus	Candidatus Nitrosopumilus	Nitrosopumilaceae__10
Desulfatiglandaceae__11	Bacteria	Desulfobacterota_1	Desulfobacteria_2	Desulfatiglandales	Desulfatiglandaceae	Desulfatiglans	Desulfatiglans	Desulfatiglandaceae__11
Thermodesulfobacteriaceae__17	Bacteria	Desulfobacterota_5	Thermodesulfobacteria	Thermodesulfobacteriales	Thermodesulfobacteriaceae	Caldimicrobium	Caldimicrobium	Thermodesulfobacteriaceae__17
Syntrophales__12	Bacteria	Desulfobacterota_1	Syntrophia	Syntrophales	Syntrophales	Syntrophales	Syntrophales	Syntrophales__12
Bacteroidetes VC2.1 Bac22__35	Bacteria	Bacteroidota	Bacteroidia	Bacteroidetes VC2.1 Bac22	Bacteroidetes VC2.1 Bac22	Bacteroidetes VC2.1 Bac22	Bacteroidetes VC2.1 Bac22	Bacteroidetes VC2.1 Bac22__35
SG8-4__8	Bacteria	Planctomycetota	Phycisphaerae	MSBL9	SG8-4	SG8-4	SG8-4	SG8-4__8
unclassified_Bacteria__96	Bacteria	unclassified_Bacteria	unclassified_Bacteria	unclassified_Bacteria	unclassified_Bacteria	unclassified_Bacteria	unclassified_Bacteria	unclassified_Bacteria__96
Marinilabiliaceae__7	Bacteria	Bacteroidota	Bacteroidia	Bacteroidales_1	Marinilabiliaceae	Carboxylicivirga	Carboxylicivirga	Marinilabiliaceae__7
Spirochaetaceae__28	Bacteria	Spirochaetota	Spirochaetia	Spirochaetales	Spirochaetaceae	Spirochaetaceae	Spirochaetaceae	Spirochaetaceae__28
Omnitrophaceae__9	Bacteria	Verrucomicrobiota	Omnitrophia	Omnitrophales	Omnitrophaceae	Candidatus Omnitrophus	Candidatus Omnitrophus	Omnitrophaceae__9
Archaeoglobaceae__6	Archaea	Halobacterota	Archaeoglobi	Archaeoglobales	Archaeoglobaceae	unclassified_Archaeoglobaceae	unclassified_Archaeoglobaceae	Archaeoglobaceae__6
Aciduliprofundaceae__30	Archaea	Thermoplasmatota	Thermoplasmata	Acidiprofundales	Aciduliprofundaceae	Aciduliprofundum	Aciduliprofundum	Aciduliprofundaceae__30
Dissulfuribacteraceae__50	Bacteria	Desulfobacterota_2	Dissulfuribacteria	Dissulfuribacterales	Dissulfuribacteraceae	unclassified_Dissulfuribacteraceae	unclassified_Dissulfuribacteraceae	Dissulfuribacteraceae__50
Gammaproteobacteria Incertae Sedis_Unknown Family__16	Bacteria	Proteobacteria	Gammaproteobacteria	Gammaproteobacteria Incertae Sedis_Unknown Family	Gammaproteobacteria Incertae Sedis_Unknown Family	Gammaproteobacteria Incertae Sedis_Unknown Family	Gammaproteobacteria Incertae Sedis_Unknown Family	Gammaproteobacteria Incertae Sedis_Unknown Family__16
Desulfocapsaceae__7	Bacteria	Desulfobacterota_2	Desulfobulbia	Desulfobulbales	Desulfocapsaceae	Desulfocapsa_2	Desulfocapsa_2	Desulfocapsaceae__7
FCPU426__1	Bacteria	FCPU426	FCPU426	FCPU426	FCPU426	FCPU426	FCPU426	FCPU426__1
unclassified_Bacteria__97	Bacteria	unclassified_Bacteria	unclassified_Bacteria	unclassified_Bacteria	unclassified_Bacteria	unclassified_Bacteria	unclassified_Bacteria	unclassified_Bacteria__97
unclassified_Bacteria__98	Bacteria	unclassified_Bacteria	unclassified_Bacteria	unclassified_Bacteria	unclassified_Bacteria	unclassified_Bacteria	unclassified_Bacteria	unclassified_Bacteria__98
Altiarchaeaceae__4	Archaea	Altiarchaeota	Altiarchaeia	Altiarchaeales	Altiarchaeaceae	Candidatus Altiarchaeum	Candidatus Altiarchaeum	Altiarchaeaceae__4
unclassified_Archaea__14	Archaea	unclassified_Archaea	unclassified_Archaea	unclassified_Archaea	unclassified_Archaea	unclassified_Archaea	unclassified_Archaea	unclassified_Archaea__14
Calditrichaceae__3	Bacteria	Calditrichota	Calditrichia	Calditrichales	Calditrichaceae	Calditrichaceae	Calditrichaceae	Calditrichaceae__3
JS1__38	Bacteria	Caldatribacteriota	JS1	JS1	JS1	JS1	JS1	JS1__38
unclassified_Bacteria__99	Bacteria	unclassified_Bacteria	unclassified_Bacteria	unclassified_Bacteria	unclassified_Bacteria	unclassified_Bacteria	unclassified_Bacteria	unclassified_Bacteria__99
Thermoanaerobaculaceae__7	Bacteria	Acidobacteriota	Thermoanaerobaculia	Thermoanaerobaculales	Thermoanaerobaculaceae	Subgroup 23	Subgroup 23	Thermoanaerobaculaceae__7
Marine Benthic Group D and DHVEG-1__1	Archaea	Thermoplasmatota	Thermoplasmata	Marine Benthic Group D and DHVEG-1	Marine Benthic Group D and DHVEG-1	Marine Benthic Group D and DHVEG-1	Marine Benthic Group D and DHVEG-1	Marine Benthic Group D and DHVEG-1__1
Nitrospinaceae__1	Bacteria	Nitrospinota	Nitrospinia	Nitrospinales	Nitrospinaceae	Nitrospina	Nitrospina	Nitrospinaceae__1
unclassified_Bacteria__100	Bacteria	unclassified_Bacteria	unclassified_Bacteria	unclassified_Bacteria	unclassified_Bacteria	unclassified_Bacteria	unclassified_Bacteria	unclassified_Bacteria__100
unclassified_Gammaproteobacteria__1	Bacteria	Proteobacteria	Gammaproteobacteria	unclassified_Gammaproteobacteria	unclassified_Gammaproteobacteria	unclassified_Gammaproteobacteria	unclassified_Gammaproteobacteria	unclassified_Gammaproteobacteria__1
Spirochaetaceae__29	Bacteria	Spirochaetota	Spirochaetia	Spirochaetales	Spirochaetaceae	Spirochaeta 2	Spirochaeta 2	Spirochaetaceae__29
Anaerolineaceae__15	Bacteria	Chloroflexi	Anaerolineae	Anaerolineales	Anaerolineaceae	Pelolinea	Pelolinea	Anaerolineaceae__15
Bathyarchaeia__43	Archaea	Crenarchaeota	Bathyarchaeia	Bathyarchaeia	Bathyarchaeia	Bathyarchaeia	Bathyarchaeia	Bathyarchaeia__43
SCGC AAA011-D5__10	Archaea	Nanoarchaeota	Nanoarchaeia	Woesearchaeales	SCGC AAA011-D5	SCGC AAA011-D5	SCGC AAA011-D5	SCGC AAA011-D5__10
Rhodobacteraceae_1__5	Bacteria	Proteobacteria	Alphaproteobacteria	Rhodobacterales	Rhodobacteraceae_1	Rhodobacteraceae_1	Rhodobacteraceae_1	Rhodobacteraceae_1__5
Aminicenantales__9	Bacteria	Acidobacteriota	Aminicenantia	Aminicenantales	Aminicenantales	Aminicenantales	Aminicenantales	Aminicenantales__9
Omnitrophaceae__10	Bacteria	Verrucomicrobiota	Omnitrophia	Omnitrophales	Omnitrophaceae	Candidatus Omnitrophus	Candidatus Omnitrophus	Omnitrophaceae__10
Sulfurimonadaceae__68	Bacteria	Campilobacterota	Campylobacteria	Campylobacterales	Sulfurimonadaceae	Sulfurimonas	Sulfurimonas	Sulfurimonadaceae__68
Bacteroidetes VC2.1 Bac22__36	Bacteria	Bacteroidota	Bacteroidia	Bacteroidetes VC2.1 Bac22	Bacteroidetes VC2.1 Bac22	Bacteroidetes VC2.1 Bac22	Bacteroidetes VC2.1 Bac22	Bacteroidetes VC2.1 Bac22__36
Fusobacteriaceae__1	Bacteria	Fusobacteriota	Fusobacteriia	Fusobacteriales	Fusobacteriaceae	Psychrilyobacter	Psychrilyobacter	Fusobacteriaceae__1
Desulfatiglandaceae__12	Bacteria	Desulfobacterota_1	Desulfobacteria_2	Desulfatiglandales	Desulfatiglandaceae	Desulfatiglans	Desulfatiglans	Desulfatiglandaceae__12
ANME-1__61	Archaea	Halobacterota	ANME-1	ANME-1	ANME-1	ANME-1	ANME-1	ANME-1__61
PAUC43f marine benthic group__2	Bacteria	Gemmatimonadota	PAUC43f marine benthic group	PAUC43f marine benthic group	PAUC43f marine benthic group	PAUC43f marine benthic group	PAUC43f marine benthic group	PAUC43f marine benthic group__2
JS1__39	Bacteria	Caldatribacteriota	JS1	JS1	JS1	JS1	JS1	JS1__39
unclassified_Root__37	unclassified_Root	unclassified_Root	unclassified_Root	unclassified_Root	unclassified_Root	unclassified_Root	unclassified_Root	unclassified_Root__37
unclassified_Bacteria__101	Bacteria	unclassified_Bacteria	unclassified_Bacteria	unclassified_Bacteria	unclassified_Bacteria	unclassified_Bacteria	unclassified_Bacteria	unclassified_Bacteria__101
Thermoplasmatota__9	Archaea	Thermoplasmatota	Thermoplasmatota	Thermoplasmatota	Thermoplasmatota	Thermoplasmatota	Thermoplasmatota	Thermoplasmatota__9
SG8-4__9	Bacteria	Planctomycetota	Phycisphaerae	MSBL9	SG8-4	SG8-4	SG8-4	SG8-4__9
Desulfosarcinaceae__32	Bacteria	Desulfobacterota_1	Desulfobacteria_1	Desulfobacterales	Desulfosarcinaceae	Desulfosarcinaceae	Desulfosarcinaceae	Desulfosarcinaceae__32
Desulfonauticaceae__20	Bacteria	Desulfobacterota_4	Desulfovibrionia	Desulfovibrionales	Desulfonauticaceae	Desulfothermus	Desulfothermus	Desulfonauticaceae__20
Cyclobacteriaceae_1__8	Bacteria	Bacteroidota	Bacteroidia	Cytophagales_1	Cyclobacteriaceae_1	Cyclobacteriaceae_1	Cyclobacteriaceae_1	Cyclobacteriaceae_1__8
Prolixibacteraceae__7	Bacteria	Bacteroidota	Bacteroidia	Bacteroidales_2	Prolixibacteraceae	Draconibacterium	Draconibacterium	Prolixibacteraceae__7
unclassified_Bacteria__102	Bacteria	unclassified_Bacteria	unclassified_Bacteria	unclassified_Bacteria	unclassified_Bacteria	unclassified_Bacteria	unclassified_Bacteria	unclassified_Bacteria__102
unclassified_Bacteria__103	Bacteria	unclassified_Bacteria	unclassified_Bacteria	unclassified_Bacteria	unclassified_Bacteria	unclassified_Bacteria	unclassified_Bacteria	unclassified_Bacteria__103
Sandaracinaceae__1	Bacteria	Myxococcota	Polyangia	Polyangiales_2	Sandaracinaceae	Sandaracinaceae	Sandaracinaceae	Sandaracinaceae__1
Dissulfuribacteraceae__51	Bacteria	Desulfobacterota_2	Dissulfuribacteria	Dissulfuribacterales	Dissulfuribacteraceae	Dissulfuribacteraceae	Dissulfuribacteraceae	Dissulfuribacteraceae__51
Desulfocapsaceae__8	Bacteria	Desulfobacterota_2	Desulfobulbia	Desulfobulbales	Desulfocapsaceae	Desulfocapsa_2	Desulfocapsa_2	Desulfocapsaceae__8
Sulfurovaceae__30	Bacteria	Campilobacterota	Campylobacteria	Campylobacterales	Sulfurovaceae	Sulfurovum	Sulfurovum	Sulfurovaceae__30
JS1__40	Bacteria	Caldatribacteriota	JS1	JS1	JS1	JS1	JS1	JS1__40
Thioalkalispiraceae__4	Bacteria	Proteobacteria	Gammaproteobacteria	Ectothiorhodospirales	Thioalkalispiraceae	Thiohalophilus	Thiohalophilus	Thioalkalispiraceae__4
L21-RPul-D3__2	Bacteria	Planctomycetota	Phycisphaerae	MSBL9	L21-RPul-D3	L21-RPul-D3	L21-RPul-D3	L21-RPul-D3__2
Aciduliprofundaceae__31	Archaea	Thermoplasmatota	Thermoplasmata	Acidiprofundales	Aciduliprofundaceae	Aciduliprofundum	Aciduliprofundum	Aciduliprofundaceae__31
Woesearchaeales__14	Archaea	Nanoarchaeota	Nanoarchaeia	Woesearchaeales	Woesearchaeales	Woesearchaeales	Woesearchaeales	Woesearchaeales__14
unclassified_Lentisphaeria__1	Bacteria	Verrucomicrobiota	Lentisphaeria	unclassified_Lentisphaeria	unclassified_Lentisphaeria	unclassified_Lentisphaeria	unclassified_Lentisphaeria	unclassified_Lentisphaeria__1
Desulfosarcinaceae__33	Bacteria	Desulfobacterota_1	Desulfobacteria_1	Desulfobacterales	Desulfosarcinaceae	unclassified_Desulfosarcinaceae	unclassified_Desulfosarcinaceae	Desulfosarcinaceae__33
Pirellulaceae__8	Bacteria	Planctomycetota	Planctomycetes	Pirellulales	Pirellulaceae	Pirellulaceae	Pirellulaceae	Pirellulaceae__8
Desulfatiglandaceae__13	Bacteria	Desulfobacterota_1	Desulfobacteria_2	Desulfatiglandales	Desulfatiglandaceae	Desulfatiglans	Desulfatiglans	Desulfatiglandaceae__13
Aciduliprofundaceae__32	Archaea	Thermoplasmatota	Thermoplasmata	Acidiprofundales	Aciduliprofundaceae	Aciduliprofundum	Aciduliprofundum	Aciduliprofundaceae__32
unclassified_Bacteria__104	Bacteria	unclassified_Bacteria	unclassified_Bacteria	unclassified_Bacteria	unclassified_Bacteria	unclassified_Bacteria	unclassified_Bacteria	unclassified_Bacteria__104
Candidatus Peribacteria__1	Bacteria	Patescibacteria	Gracilibacteria	Candidatus Peribacteria	Candidatus Peribacteria	Candidatus Peribacteria	Candidatus Peribacteria	Candidatus Peribacteria__1
Gracilibacteria__2	Bacteria	Patescibacteria	Gracilibacteria	Gracilibacteria	Gracilibacteria	Gracilibacteria	Gracilibacteria	Gracilibacteria__2
SCGC AAA011-D5__11	Archaea	Nanoarchaeota	Nanoarchaeia	Woesearchaeales	SCGC AAA011-D5	SCGC AAA011-D5	SCGC AAA011-D5	SCGC AAA011-D5__11
Lentimicrobiaceae__14	Bacteria	Bacteroidota	Bacteroidia	Sphingobacteriales	Lentimicrobiaceae	Lentimicrobiaceae	Lentimicrobiaceae	Lentimicrobiaceae__14
unclassified_Bacteria__105	Bacteria	unclassified_Bacteria	unclassified_Bacteria	unclassified_Bacteria	unclassified_Bacteria	unclassified_Bacteria	unclassified_Bacteria	unclassified_Bacteria__105
Acetothermiia__9	Bacteria	Acetothermia	Acetothermiia	Acetothermiia	Acetothermiia	Acetothermiia	Acetothermiia	Acetothermiia__9
unclassified_Bacteria__106	Bacteria	unclassified_Bacteria	unclassified_Bacteria	unclassified_Bacteria	unclassified_Bacteria	unclassified_Bacteria	unclassified_Bacteria	unclassified_Bacteria__106
unclassified_Thermoprotei_1__9	Archaea	Crenarchaeota	Thermoprotei_1	unclassified_Thermoprotei_1	unclassified_Thermoprotei_1	unclassified_Thermoprotei_1	unclassified_Thermoprotei_1	unclassified_Thermoprotei_1__9
Sulfurimonadaceae__69	Bacteria	Campilobacterota	Campylobacteria	Campylobacterales	Sulfurimonadaceae	Sulfurimonas	Sulfurimonas	Sulfurimonadaceae__69
Desulfocapsaceae__9	Bacteria	Desulfobacterota_2	Desulfobulbia	Desulfobulbales	Desulfocapsaceae	Desulfocapsa_2	Desulfocapsa_2	Desulfocapsaceae__9
Dissulfuribacteraceae__52	Bacteria	Desulfobacterota_2	Dissulfuribacteria	Dissulfuribacterales	Dissulfuribacteraceae	unclassified_Dissulfuribacteraceae	unclassified_Dissulfuribacteraceae	Dissulfuribacteraceae__52
Sulfurovaceae__31	Bacteria	Campilobacterota	Campylobacteria	Campylobacterales	Sulfurovaceae	Sulfurovum	Sulfurovum	Sulfurovaceae__31
unclassified_Bacteria__107	Bacteria	unclassified_Bacteria	unclassified_Bacteria	unclassified_Bacteria	unclassified_Bacteria	unclassified_Bacteria	unclassified_Bacteria	unclassified_Bacteria__107
unclassified_Bacteria__108	Bacteria	unclassified_Bacteria	unclassified_Bacteria	unclassified_Bacteria	unclassified_Bacteria	unclassified_Bacteria	unclassified_Bacteria	unclassified_Bacteria__108
Fervidobacteriaceae__2	Bacteria	Thermotogota	Thermotogae	Thermotogales	Fervidobacteriaceae	Thermosipho	Thermosipho	Fervidobacteriaceae__2
SG8-4__10	Bacteria	Planctomycetota	Phycisphaerae	MSBL9	SG8-4	SG8-4	SG8-4	SG8-4__10
ANME-1__62	Archaea	Halobacterota	ANME-1	ANME-1	ANME-1	ANME-1	ANME-1	ANME-1__62
Thermofilaceae__5	Archaea	Crenarchaeota	Thermoprotei_1	Thermoproteales	Thermofilaceae	Thermofilum	Thermofilum	Thermofilaceae__5
Bacteroidetes BD2-2__21	Bacteria	Bacteroidota	Bacteroidia	Bacteroidales_2	Bacteroidetes BD2-2	Bacteroidetes BD2-2	Bacteroidetes BD2-2	Bacteroidetes BD2-2__21
Woeseiaceae__2	Bacteria	Proteobacteria	Gammaproteobacteria	Steroidobacterales	Woeseiaceae	Woeseia	Woeseia	Woeseiaceae__2
Anaerolineaceae__16	Bacteria	Chloroflexi	Anaerolineae	Anaerolineales	Anaerolineaceae	Anaerolineaceae	Anaerolineaceae	Anaerolineaceae__16
Bacteroidetes BD2-2__22	Bacteria	Bacteroidota	Bacteroidia	Bacteroidales_2	Bacteroidetes BD2-2	Bacteroidetes BD2-2	Bacteroidetes BD2-2	Bacteroidetes BD2-2__22
B2M28__3	Bacteria	Proteobacteria	Gammaproteobacteria	B2M28	B2M28	B2M28	B2M28	B2M28__3
Aciduliprofundaceae__33	Archaea	Thermoplasmatota	Thermoplasmata	Acidiprofundales	Aciduliprofundaceae	Aciduliprofundum	Aciduliprofundum	Aciduliprofundaceae__33
MSBL8__12	Bacteria	Cloacimonadota	Cloacimonadia	Cloacimonadales	MSBL8	MSBL8	MSBL8	MSBL8__12
SCGC AAA011-D5__12	Archaea	Nanoarchaeota	Nanoarchaeia	Woesearchaeales	SCGC AAA011-D5	SCGC AAA011-D5	SCGC AAA011-D5	SCGC AAA011-D5__12
Dissulfuribacteraceae__53	Bacteria	Desulfobacterota_2	Dissulfuribacteria	Dissulfuribacterales	Dissulfuribacteraceae	unclassified_Dissulfuribacteraceae	unclassified_Dissulfuribacteraceae	Dissulfuribacteraceae__53
unclassified_Dissulfuribacterales__5	Bacteria	Desulfobacterota_2	Dissulfuribacteria	Dissulfuribacterales	unclassified_Dissulfuribacterales	unclassified_Dissulfuribacterales	unclassified_Dissulfuribacterales	unclassified_Dissulfuribacterales__5
unclassified_Root__38	unclassified_Root	unclassified_Root	unclassified_Root	unclassified_Root	unclassified_Root	unclassified_Root	unclassified_Root	unclassified_Root__38
AKAU3564 sediment group__9	Bacteria	Planctomycetota	Phycisphaerae	Phycisphaerales	AKAU3564 sediment group	AKAU3564 sediment group	AKAU3564 sediment group	AKAU3564 sediment group__9
unclassified_Desulfurellales__3	Bacteria	Campilobacterota	Desulfurellia	Desulfurellales	unclassified_Desulfurellales	unclassified_Desulfurellales	unclassified_Desulfurellales	unclassified_Desulfurellales__3
Hydrothermae__8	Bacteria	Hydrothermae	Hydrothermae	Hydrothermae	Hydrothermae	Hydrothermae	Hydrothermae	Hydrothermae__8
ANME-1a__43	Archaea	Halobacterota	ANME-1	ANME-1a	ANME-1a	ANME-1a	ANME-1a	ANME-1a__43
Woesearchaeales__15	Archaea	Nanoarchaeota	Nanoarchaeia	Woesearchaeales	Woesearchaeales	Woesearchaeales	Woesearchaeales	Woesearchaeales__15
WCHB1-41__1	Bacteria	Verrucomicrobiota	Kiritimatiellae	WCHB1-41	WCHB1-41	WCHB1-41	WCHB1-41	WCHB1-41__1
ADurb.Bin408__6	Bacteria	Bacteroidota	Bacteroidia	Sphingobacteriales	ADurb.Bin408	ADurb.Bin408	ADurb.Bin408	ADurb.Bin408__6
Desulfonauticaceae__21	Bacteria	Desulfobacterota_4	Desulfovibrionia	Desulfovibrionales	Desulfonauticaceae	Desulfothermus	Desulfothermus	Desulfonauticaceae__21
Anaerolineaceae__17	Bacteria	Chloroflexi	Anaerolineae	Anaerolineales	Anaerolineaceae	Thermomarinilinea	Thermomarinilinea	Anaerolineaceae__17
Lentimicrobiaceae__15	Bacteria	Bacteroidota	Bacteroidia	Sphingobacteriales	Lentimicrobiaceae	Lentimicrobiaceae	Lentimicrobiaceae	Lentimicrobiaceae__15
ANME-1a__44	Archaea	Halobacterota	ANME-1	ANME-1a	ANME-1a	ANME-1a	ANME-1a	ANME-1a__44
Aerophobales__8	Bacteria	Aerophobota	Aerophobia	Aerophobales	Aerophobales	Aerophobales	Aerophobales	Aerophobales__8
Acetothermiia__10	Bacteria	Acetothermia	Acetothermiia	Acetothermiia	Acetothermiia	Acetothermiia	Acetothermiia	Acetothermiia__10
SG8-4__11	Bacteria	Planctomycetota	Phycisphaerae	MSBL9	SG8-4	SG8-4	SG8-4	SG8-4__11
Sulfurimonadaceae__70	Bacteria	Campilobacterota	Campylobacteria	Campylobacterales	Sulfurimonadaceae	Sulfurimonas	Sulfurimonas	Sulfurimonadaceae__70
Spirochaetaceae__30	Bacteria	Spirochaetota	Spirochaetia	Spirochaetales	Spirochaetaceae	Sphaerochaeta	Sphaerochaeta	Spirochaetaceae__30
L21-RPul-D3__3	Bacteria	Planctomycetota	Phycisphaerae	MSBL9	L21-RPul-D3	L21-RPul-D3	L21-RPul-D3	L21-RPul-D3__3
Frankiales_1__1	Bacteria	Actinobacteriota	Actinobacteria	Frankiales_1	Frankiales_1	Frankiales_1	Frankiales_1	Frankiales_1__1
SG8-4__12	Bacteria	Planctomycetota	Phycisphaerae	MSBL9	SG8-4	SG8-4	SG8-4	SG8-4__12
ANME-1__63	Archaea	Halobacterota	ANME-1	ANME-1	ANME-1	ANME-1	ANME-1	ANME-1__63
Sulfurovaceae__32	Bacteria	Campilobacterota	Campylobacteria	Campylobacterales	Sulfurovaceae	Sulfurovum	Sulfurovum	Sulfurovaceae__32
unclassified_Bacteria__109	Bacteria	unclassified_Bacteria	unclassified_Bacteria	unclassified_Bacteria	unclassified_Bacteria	unclassified_Bacteria	unclassified_Bacteria	unclassified_Bacteria__109
SBR1031__1	Bacteria	Chloroflexi	Anaerolineae	SBR1031	SBR1031	SBR1031	SBR1031	SBR1031__1
Zixibacteria__7	Bacteria	Zixibacteria	Zixibacteria	Zixibacteria	Zixibacteria	Zixibacteria	Zixibacteria	Zixibacteria__7
Desulfonauticaceae__22	Bacteria	Desulfobacterota_4	Desulfovibrionia	Desulfovibrionales	Desulfonauticaceae	Desulfothermus	Desulfothermus	Desulfonauticaceae__22
ANME-1__64	Archaea	Halobacterota	ANME-1	ANME-1	ANME-1	ANME-1	ANME-1	ANME-1__64
Acanthopleuribacteraceae__4	Bacteria	Acidobacteriota	Holophagae	Acanthopleuribacterales	Acanthopleuribacteraceae	Thermotomaculum	Thermotomaculum	Acanthopleuribacteraceae__4
SB-5__7	Bacteria	Bacteroidota	Bacteroidia	Bacteroidales_2	SB-5	SB-5	SB-5	SB-5__7
Sulfurimonadaceae__71	Bacteria	Campilobacterota	Campylobacteria	Campylobacterales	Sulfurimonadaceae	Sulfurimonas	Sulfurimonas	Sulfurimonadaceae__71
Lentimicrobiaceae__16	Bacteria	Bacteroidota	Bacteroidia	Sphingobacteriales	Lentimicrobiaceae	Lentimicrobiaceae	Lentimicrobiaceae	Lentimicrobiaceae__16
WS1__4	Bacteria	WS1	WS1	WS1	WS1	WS1	WS1	WS1__4
Thermotogaceae__8	Bacteria	Thermotogota	Thermotogae	Thermotogales	Thermotogaceae	unclassified_Thermotogaceae	unclassified_Thermotogaceae	Thermotogaceae__8
Woesearchaeales__16	Archaea	Nanoarchaeota	Nanoarchaeia	Woesearchaeales	Woesearchaeales	Woesearchaeales	Woesearchaeales	Woesearchaeales__16
Candidatus Peribacteria__2	Bacteria	Patescibacteria	Gracilibacteria	Candidatus Peribacteria	Candidatus Peribacteria	Candidatus Peribacteria	Candidatus Peribacteria	Candidatus Peribacteria__2
Dissulfuribacteraceae__54	Bacteria	Desulfobacterota_2	Dissulfuribacteria	Dissulfuribacterales	Dissulfuribacteraceae	unclassified_Dissulfuribacteraceae	unclassified_Dissulfuribacteraceae	Dissulfuribacteraceae__54
Latescibacterota__6	Bacteria	Latescibacterota	Latescibacterota	Latescibacterota	Latescibacterota	Latescibacterota	Latescibacterota	Latescibacterota__6
unclassified_Methanosarciniales__9	Archaea	Halobacterota	Methanosarcinia	Methanosarciniales	unclassified_Methanosarciniales	unclassified_Methanosarciniales	unclassified_Methanosarciniales	unclassified_Methanosarciniales__9
Calditrichaceae__4	Bacteria	Calditrichota	Calditrichia	Calditrichales	Calditrichaceae	Calditrichaceae	Calditrichaceae	Calditrichaceae__4
Desulfuromusa_1__7	Bacteria	Desulfobacterota_1	Desulfuromonadia	Geopsychrobacteraceae	Desulfuromusa_1	Desulfuromusa_1	Desulfuromusa_1	Desulfuromusa_1__7
Altiarchaeaceae__5	Archaea	Altiarchaeota	Altiarchaeia	Altiarchaeales	Altiarchaeaceae	Candidatus Altiarchaeum	Candidatus Altiarchaeum	Altiarchaeaceae__5
ANME-1a__45	Archaea	Halobacterota	ANME-1	ANME-1a	ANME-1a	ANME-1a	ANME-1a	ANME-1a__45
Dissulfuribacteraceae__55	Bacteria	Desulfobacterota_2	Dissulfuribacteria	Dissulfuribacterales	Dissulfuribacteraceae	SEEP-SRB2	SEEP-SRB2	Dissulfuribacteraceae__55
Cyclobacteriaceae_1__9	Bacteria	Bacteroidota	Bacteroidia	Cytophagales_1	Cyclobacteriaceae_1	Cyclobacteriaceae_1	Cyclobacteriaceae_1	Cyclobacteriaceae_1__9
unclassified_Bacteria__110	Bacteria	unclassified_Bacteria	unclassified_Bacteria	unclassified_Bacteria	unclassified_Bacteria	unclassified_Bacteria	unclassified_Bacteria	unclassified_Bacteria__110
Archaeoglobaceae__7	Archaea	Halobacterota	Archaeoglobi	Archaeoglobales	Archaeoglobaceae	Archaeoglobus_1	Archaeoglobus_1	Archaeoglobaceae__7
Sva0485__4	Bacteria	Sva0485	Sva0485	Sva0485	Sva0485	Sva0485	Sva0485	Sva0485__4
Woesearchaeales__17	Archaea	Nanoarchaeota	Nanoarchaeia	Woesearchaeales	Woesearchaeales	Woesearchaeales	Woesearchaeales	Woesearchaeales__17
Dissulfuribacteraceae__56	Bacteria	Desulfobacterota_2	Dissulfuribacteria	Dissulfuribacterales	Dissulfuribacteraceae	Dissulfuribacteraceae	Dissulfuribacteraceae	Dissulfuribacteraceae__56
SCGC AAA011-D5__13	Archaea	Nanoarchaeota	Nanoarchaeia	Woesearchaeales	SCGC AAA011-D5	SCGC AAA011-D5	SCGC AAA011-D5	SCGC AAA011-D5__13
Thermoplasmata__5	Archaea	Thermoplasmatota	Thermoplasmata	Thermoplasmata	Thermoplasmata	Thermoplasmata	Thermoplasmata	Thermoplasmata__5
unclassified_Bacteria__111	Bacteria	unclassified_Bacteria	unclassified_Bacteria	unclassified_Bacteria	unclassified_Bacteria	unclassified_Bacteria	unclassified_Bacteria	unclassified_Bacteria__111
SB-5__8	Bacteria	Bacteroidota	Bacteroidia	Bacteroidales_2	SB-5	SB-5	SB-5	SB-5__8
Cyclobacteriaceae_1__10	Bacteria	Bacteroidota	Bacteroidia	Cytophagales_1	Cyclobacteriaceae_1	Cyclobacteriaceae_1	Cyclobacteriaceae_1	Cyclobacteriaceae_1__10
unclassified_Bacteria__112	Bacteria	unclassified_Bacteria	unclassified_Bacteria	unclassified_Bacteria	unclassified_Bacteria	unclassified_Bacteria	unclassified_Bacteria	unclassified_Bacteria__112
Aerophobales__9	Bacteria	Aerophobota	Aerophobia	Aerophobales	Aerophobales	Aerophobales	Aerophobales	Aerophobales__9
unclassified_Bacteria__113	Bacteria	unclassified_Bacteria	unclassified_Bacteria	unclassified_Bacteria	unclassified_Bacteria	unclassified_Bacteria	unclassified_Bacteria	unclassified_Bacteria__113
Bacteroidetes VC2.1 Bac22__37	Bacteria	Bacteroidota	Bacteroidia	Bacteroidetes VC2.1 Bac22	Bacteroidetes VC2.1 Bac22	Bacteroidetes VC2.1 Bac22	Bacteroidetes VC2.1 Bac22	Bacteroidetes VC2.1 Bac22__37
Aerophobales__10	Bacteria	Aerophobota	Aerophobia	Aerophobales	Aerophobales	Aerophobales	Aerophobales	Aerophobales__10
Bathyarchaeia__44	Archaea	Crenarchaeota	Bathyarchaeia	Bathyarchaeia	Bathyarchaeia	Bathyarchaeia	Bathyarchaeia	Bathyarchaeia__44
Woesearchaeales__18	Archaea	Nanoarchaeota	Nanoarchaeia	Woesearchaeales	Woesearchaeales	Woesearchaeales	Woesearchaeales	Woesearchaeales__18
Marinifilaceae_1__5	Bacteria	Bacteroidota	Bacteroidia	Bacteroidales_1	Marinifilaceae_1	Marinifilaceae_1	Marinifilaceae_1	Marinifilaceae_1__5
ANME-2c__16	Archaea	Halobacterota	Methanosarcinia	Methanosarciniales	ANME-2c	ANME-2c	ANME-2c	ANME-2c__16
SG8-4__13	Bacteria	Planctomycetota	Phycisphaerae	MSBL9	SG8-4	SG8-4	SG8-4	SG8-4__13
unclassified_Gammaproteobacteria__2	Bacteria	Proteobacteria	Gammaproteobacteria	unclassified_Gammaproteobacteria	unclassified_Gammaproteobacteria	unclassified_Gammaproteobacteria	unclassified_Gammaproteobacteria	unclassified_Gammaproteobacteria__2
Thermoproteaceae__2	Archaea	Crenarchaeota	Thermoprotei_1	Thermoproteales	Thermoproteaceae	Vulcanisaeta_2	Vulcanisaeta_2	Thermoproteaceae__2
Rubritaleaceae__1	Bacteria	Verrucomicrobiota	Verrucomicrobiae	Verrucomicrobiales	Rubritaleaceae	Persicirhabdus	Persicirhabdus	Rubritaleaceae__1
WCHB1-41__2	Bacteria	Verrucomicrobiota	Kiritimatiellae	WCHB1-41	WCHB1-41	WCHB1-41	WCHB1-41	WCHB1-41__2
Spirochaetaceae__31	Bacteria	Spirochaetota	Spirochaetia	Spirochaetales	Spirochaetaceae	Spirochaeta 2	Spirochaeta 2	Spirochaetaceae__31
Acetothermiia__11	Bacteria	Acetothermia	Acetothermiia	Acetothermiia	Acetothermiia	Acetothermiia	Acetothermiia	Acetothermiia__11
Methanococcaceae__1	Archaea	Euryarchaeota	Methanococci	Methanococcales	Methanococcaceae	Methanococcaceae	Methanococcaceae	Methanococcaceae__1
unclassified_Bacteria__114	Bacteria	unclassified_Bacteria	unclassified_Bacteria	unclassified_Bacteria	unclassified_Bacteria	unclassified_Bacteria	unclassified_Bacteria	unclassified_Bacteria__114
MSBL5__1	Bacteria	Chloroflexi	Dehalococcoidia	MSBL5	MSBL5	MSBL5	MSBL5	MSBL5__1
Moraxellaceae__2	Bacteria	Proteobacteria	Gammaproteobacteria	Pseudomonadales	Moraxellaceae	Acinetobacter	Acinetobacter	Moraxellaceae__2
Anaerolineaceae__18	Bacteria	Chloroflexi	Anaerolineae	Anaerolineales	Anaerolineaceae	Anaerolineaceae	Anaerolineaceae	Anaerolineaceae__18
Sulfurovaceae__33	Bacteria	Campilobacterota	Campylobacteria	Campylobacterales	Sulfurovaceae	Sulfurovum	Sulfurovum	Sulfurovaceae__33
Marinifilaceae_1__6	Bacteria	Bacteroidota	Bacteroidia	Bacteroidales_1	Marinifilaceae_1	Marinifilaceae_1	Marinifilaceae_1	Marinifilaceae_1__6
ANME-2c__17	Archaea	Halobacterota	Methanosarcinia	Methanosarciniales	ANME-2c	ANME-2c	ANME-2c	ANME-2c__17
Dissulfuribacteraceae__57	Bacteria	Desulfobacterota_2	Dissulfuribacteria	Dissulfuribacterales	Dissulfuribacteraceae	unclassified_Dissulfuribacteraceae	unclassified_Dissulfuribacteraceae	Dissulfuribacteraceae__57
Nitrosopumilaceae__11	Archaea	Crenarchaeota	Nitrososphaeria	Nitrosopumilales	Nitrosopumilaceae	Candidatus Nitrosopumilus	Candidatus Nitrosopumilus	Nitrosopumilaceae__11
Colwelliaceae__1	Bacteria	Proteobacteria	Gammaproteobacteria	Alteromonadales_2	Colwelliaceae	Colwellia_1	Colwellia_1	Colwelliaceae__1
unclassified_Bacteria__115	Bacteria	unclassified_Bacteria	unclassified_Bacteria	unclassified_Bacteria	unclassified_Bacteria	unclassified_Bacteria	unclassified_Bacteria	unclassified_Bacteria__115
Campylobacterales_Incertae Sedis_Thiofractor__2	Bacteria	Campilobacterota	Campylobacteria	Campylobacterales	Campylobacterales_Incertae Sedis_Thiofractor	Campylobacterales_Incertae Sedis_Thiofractor	Campylobacterales_Incertae Sedis_Thiofractor	Campylobacterales_Incertae Sedis_Thiofractor__2
ANME-1__65	Archaea	Halobacterota	ANME-1	ANME-1	ANME-1	ANME-1	ANME-1	ANME-1__65
SCGC AAA011-D5__14	Archaea	Nanoarchaeota	Nanoarchaeia	Woesearchaeales	SCGC AAA011-D5	SCGC AAA011-D5	SCGC AAA011-D5	SCGC AAA011-D5__14
SB-5__9	Bacteria	Bacteroidota	Bacteroidia	Bacteroidales_2	SB-5	SB-5	SB-5	SB-5__9
Thermoanaerobaculaceae__8	Bacteria	Acidobacteriota	Thermoanaerobaculia	Thermoanaerobaculales	Thermoanaerobaculaceae	Subgroup 23	Subgroup 23	Thermoanaerobaculaceae__8
Flavobacteriaceae_1__15	Bacteria	Bacteroidota	Bacteroidia	Flavobacteriales	Flavobacteriaceae_1	Flavobacteriaceae_1	Flavobacteriaceae_1	Flavobacteriaceae_1__15
ANME-1b__11	Archaea	Halobacterota	ANME-1	ANME-1b	ANME-1b	ANME-1b	ANME-1b	ANME-1b__11
unclassified_Archaea__15	Archaea	unclassified_Archaea	unclassified_Archaea	unclassified_Archaea	unclassified_Archaea	unclassified_Archaea	unclassified_Archaea	unclassified_Archaea__15
Halomonadaceae__2	Bacteria	Proteobacteria	Gammaproteobacteria	Oceanospirillales_3	Halomonadaceae	Cobetia	Cobetia	Halomonadaceae__2
Desulfosarcinaceae__34	Bacteria	Desulfobacterota_1	Desulfobacteria_1	Desulfobacterales	Desulfosarcinaceae	Desulfosarcinaceae	Desulfosarcinaceae	Desulfosarcinaceae__34
unclassified_Root__39	unclassified_Root	unclassified_Root	unclassified_Root	unclassified_Root	unclassified_Root	unclassified_Root	unclassified_Root	unclassified_Root__39
SCGC AAA011-D5__15	Archaea	Nanoarchaeota	Nanoarchaeia	Woesearchaeales	SCGC AAA011-D5	SCGC AAA011-D5	SCGC AAA011-D5	SCGC AAA011-D5__15
Bathyarchaeia__45	Archaea	Crenarchaeota	Bathyarchaeia	Bathyarchaeia	Bathyarchaeia	Bathyarchaeia	Bathyarchaeia	Bathyarchaeia__45
Fermentibacteraceae__6	Bacteria	Fermentibacterota	Fermentibacteria	Fermentibacterales	Fermentibacteraceae	Fermentibacteraceae	Fermentibacteraceae	Fermentibacteraceae__6
SG8-4__14	Bacteria	Planctomycetota	Phycisphaerae	MSBL9	SG8-4	SG8-4	SG8-4	SG8-4__14
Archaeoglobaceae__8	Archaea	Halobacterota	Archaeoglobi	Archaeoglobales	Archaeoglobaceae	Archaeoglobaceae	Archaeoglobaceae	Archaeoglobaceae__8
Lachnospiraceae_1__3	Bacteria	Firmicutes	Clostridia_1	Lachnospirales	Lachnospiraceae_1	unclassified_Lachnospiraceae_1	unclassified_Lachnospiraceae_1	Lachnospiraceae_1__3
Thermoplasmata__6	Archaea	Thermoplasmatota	Thermoplasmata	Thermoplasmata	Thermoplasmata	Thermoplasmata	Thermoplasmata	Thermoplasmata__6
unclassified_Bacteria__116	Bacteria	unclassified_Bacteria	unclassified_Bacteria	unclassified_Bacteria	unclassified_Bacteria	unclassified_Bacteria	unclassified_Bacteria	unclassified_Bacteria__116
ANME-1__66	Archaea	Halobacterota	ANME-1	ANME-1	ANME-1	ANME-1	ANME-1	ANME-1__66
AKAU3564 sediment group__10	Bacteria	Planctomycetota	Phycisphaerae	Phycisphaerales	AKAU3564 sediment group	AKAU3564 sediment group	AKAU3564 sediment group	AKAU3564 sediment group__10
Incertae Sedis__11	Bacteria	Desulfobacterota_2	Incertae Sedis	Incertae Sedis	Incertae Sedis	Incertae Sedis	Incertae Sedis	Incertae Sedis__11
Methanomicrobiaceae__4	Archaea	Halobacterota	Methanomicrobia	Methanomicrobiales	Methanomicrobiaceae	Methanogenium	Methanogenium	Methanomicrobiaceae__4
Hadarchaeales__4	Archaea	Hadarchaeota	Hadarchaeia	Hadarchaeales	Hadarchaeales	Hadarchaeales	Hadarchaeales	Hadarchaeales__4
Streptococcaceae__7	Bacteria	Firmicutes	Bacilli	Lactobacillales	Streptococcaceae	Streptococcus	Streptococcus	Streptococcaceae__7
Desulfofervidaceae__21	Bacteria	Desulfobacterota_5	Desulfofervidia	Desulfofervidales	Desulfofervidaceae	Candidatus Desulfofervidus	Candidatus Desulfofervidus	Desulfofervidaceae__21
ANME-1__67	Archaea	Halobacterota	ANME-1	ANME-1	ANME-1	ANME-1	ANME-1	ANME-1__67
ANME-1__68	Archaea	Halobacterota	ANME-1	ANME-1	ANME-1	ANME-1	ANME-1	ANME-1__68
Aciduliprofundaceae__34	Archaea	Thermoplasmatota	Thermoplasmata	Acidiprofundales	Aciduliprofundaceae	Aciduliprofundum	Aciduliprofundum	Aciduliprofundaceae__34
Lentimicrobiaceae__17	Bacteria	Bacteroidota	Bacteroidia	Sphingobacteriales	Lentimicrobiaceae	Lentimicrobiaceae	Lentimicrobiaceae	Lentimicrobiaceae__17
unclassified_Dissulfuribacterales__6	Bacteria	Desulfobacterota_2	Dissulfuribacteria	Dissulfuribacterales	unclassified_Dissulfuribacterales	unclassified_Dissulfuribacterales	unclassified_Dissulfuribacterales	unclassified_Dissulfuribacterales__6
Bacteroidetes VC2.1 Bac22__38	Bacteria	Bacteroidota	Bacteroidia	Bacteroidetes VC2.1 Bac22	Bacteroidetes VC2.1 Bac22	Bacteroidetes VC2.1 Bac22	Bacteroidetes VC2.1 Bac22	Bacteroidetes VC2.1 Bac22__38
SB-5__10	Bacteria	Bacteroidota	Bacteroidia	Bacteroidales_2	SB-5	SB-5	SB-5	SB-5__10
JS1__41	Bacteria	Caldatribacteriota	JS1	JS1	JS1	JS1	JS1	JS1__41
RBG-13-54-9__3	Bacteria	Chloroflexi	Anaerolineae	RBG-13-54-9	RBG-13-54-9	RBG-13-54-9	RBG-13-54-9	RBG-13-54-9__3
Flavobacteriaceae_1__16	Bacteria	Bacteroidota	Bacteroidia	Flavobacteriales	Flavobacteriaceae_1	Flavobacteriaceae_1	Flavobacteriaceae_1	Flavobacteriaceae_1__16
unclassified_Root__40	unclassified_Root	unclassified_Root	unclassified_Root	unclassified_Root	unclassified_Root	unclassified_Root	unclassified_Root	unclassified_Root__40
unclassified_Root__41	unclassified_Root	unclassified_Root	unclassified_Root	unclassified_Root	unclassified_Root	unclassified_Root	unclassified_Root	unclassified_Root__41
Spirochaetaceae__32	Bacteria	Spirochaetota	Spirochaetia	Spirochaetales	Spirochaetaceae	Sediminispirochaeta	Sediminispirochaeta	Spirochaetaceae__32
unclassified_Bacteria__117	Bacteria	unclassified_Bacteria	unclassified_Bacteria	unclassified_Bacteria	unclassified_Bacteria	unclassified_Bacteria	unclassified_Bacteria	unclassified_Bacteria__117
Dissulfuribacteraceae__58	Bacteria	Desulfobacterota_2	Dissulfuribacteria	Dissulfuribacterales	Dissulfuribacteraceae	Dissulfuribacteraceae	Dissulfuribacteraceae	Dissulfuribacteraceae__58
ANME-1b__12	Archaea	Halobacterota	ANME-1	ANME-1b	ANME-1b	ANME-1b	ANME-1b	ANME-1b__12
ANME-1a__46	Archaea	Halobacterota	ANME-1	ANME-1a	ANME-1a	ANME-1a	ANME-1a	ANME-1a__46
unclassified_Bacteria__118	Bacteria	unclassified_Bacteria	unclassified_Bacteria	unclassified_Bacteria	unclassified_Bacteria	unclassified_Bacteria	unclassified_Bacteria	unclassified_Bacteria__118
unclassified_Bacteria__119	Bacteria	unclassified_Bacteria	unclassified_Bacteria	unclassified_Bacteria	unclassified_Bacteria	unclassified_Bacteria	unclassified_Bacteria	unclassified_Bacteria__119
JS1__42	Bacteria	Caldatribacteriota	JS1	JS1	JS1	JS1	JS1	JS1__42
unclassified_Bacteria__120	Bacteria	unclassified_Bacteria	unclassified_Bacteria	unclassified_Bacteria	unclassified_Bacteria	unclassified_Bacteria	unclassified_Bacteria	unclassified_Bacteria__120
TA06__5	Bacteria	TA06	TA06	TA06	TA06	TA06	TA06	TA06__5
Hippeaceae__2	Bacteria	Campilobacterota	Desulfurellia	Desulfurellales	Hippeaceae	Hippea	Hippea	Hippeaceae__2
unclassified_Archaea__16	Archaea	unclassified_Archaea	unclassified_Archaea	unclassified_Archaea	unclassified_Archaea	unclassified_Archaea	unclassified_Archaea	unclassified_Archaea__16
unclassified_Bacteria__121	Bacteria	unclassified_Bacteria	unclassified_Bacteria	unclassified_Bacteria	unclassified_Bacteria	unclassified_Bacteria	unclassified_Bacteria	unclassified_Bacteria__121
Gammaproteobacteria Incertae Sedis_Unknown Family__17	Bacteria	Proteobacteria	Gammaproteobacteria	Gammaproteobacteria Incertae Sedis_Unknown Family	Gammaproteobacteria Incertae Sedis_Unknown Family	Gammaproteobacteria Incertae Sedis_Unknown Family	Gammaproteobacteria Incertae Sedis_Unknown Family	Gammaproteobacteria Incertae Sedis_Unknown Family__17
Lokiarchaeia__6	Archaea	Asgardarchaeota	Lokiarchaeia	Lokiarchaeia	Lokiarchaeia	Lokiarchaeia	Lokiarchaeia	Lokiarchaeia__6
Moraxellaceae__3	Bacteria	Proteobacteria	Gammaproteobacteria	Pseudomonadales	Moraxellaceae	Acinetobacter	Acinetobacter	Moraxellaceae__3
unclassified_Bacteroidales_1__2	Bacteria	Bacteroidota	Bacteroidia	Bacteroidales_1	unclassified_Bacteroidales_1	unclassified_Bacteroidales_1	unclassified_Bacteroidales_1	unclassified_Bacteroidales_1__2
Sulfurimonadaceae__73	Bacteria	Campilobacterota	Campylobacteria	Campylobacterales	Sulfurimonadaceae	Sulfurimonas	Sulfurimonas	Sulfurimonadaceae__73
Lokiarchaeia__7	Archaea	Asgardarchaeota	Lokiarchaeia	Lokiarchaeia	Lokiarchaeia	Lokiarchaeia	Lokiarchaeia	Lokiarchaeia__7
AB-539-J10__7	Bacteria	Chloroflexi	Dehalococcoidia	GIF9	AB-539-J10	AB-539-J10	AB-539-J10	AB-539-J10__7
Bacteroidetes BD2-2__23	Bacteria	Bacteroidota	Bacteroidia	Bacteroidales_2	Bacteroidetes BD2-2	Bacteroidetes BD2-2	Bacteroidetes BD2-2	Bacteroidetes BD2-2__23
Flavobacteriaceae_1__17	Bacteria	Bacteroidota	Bacteroidia	Flavobacteriales	Flavobacteriaceae_1	Maritimimonas	Maritimimonas	Flavobacteriaceae_1__17
P.palmC41__1	Bacteria	Verrucomicrobiota	Lentisphaeria	P.palmC41	P.palmC41	P.palmC41	P.palmC41	P.palmC41__1
Aminicenantales__10	Bacteria	Acidobacteriota	Aminicenantia	Aminicenantales	Aminicenantales	Aminicenantales	Aminicenantales	Aminicenantales__10
Desulfosarcinaceae__35	Bacteria	Desulfobacterota_1	Desulfobacteria_1	Desulfobacterales	Desulfosarcinaceae	LCP-80	LCP-80	Desulfosarcinaceae__35
unclassified_Bacteria__122	Bacteria	unclassified_Bacteria	unclassified_Bacteria	unclassified_Bacteria	unclassified_Bacteria	unclassified_Bacteria	unclassified_Bacteria	unclassified_Bacteria__122
unclassified_Bacteria__123	Bacteria	unclassified_Bacteria	unclassified_Bacteria	unclassified_Bacteria	unclassified_Bacteria	unclassified_Bacteria	unclassified_Bacteria	unclassified_Bacteria__123
unclassified_Bacteria__124	Bacteria	unclassified_Bacteria	unclassified_Bacteria	unclassified_Bacteria	unclassified_Bacteria	unclassified_Bacteria	unclassified_Bacteria	unclassified_Bacteria__124
SAR116 clade__1	Bacteria	Proteobacteria	Alphaproteobacteria	Puniceispirillales	SAR116 clade	SAR116 clade	SAR116 clade	SAR116 clade__1
Desulfocapsaceae__10	Bacteria	Desulfobacterota_2	Desulfobulbia	Desulfobulbales	Desulfocapsaceae	Desulfocapsaceae	Desulfocapsaceae	Desulfocapsaceae__10
Izemoplasmataceae__5	Bacteria	Firmicutes	Bacilli	Izemoplasmatales	Izemoplasmataceae	Izemoplasmataceae	Izemoplasmataceae	Izemoplasmataceae__5
Aminicenantales__11	Bacteria	Acidobacteriota	Aminicenantia	Aminicenantales	Aminicenantales	Aminicenantales	Aminicenantales	Aminicenantales__11
Spirochaetaceae__33	Bacteria	Spirochaetota	Spirochaetia	Spirochaetales	Spirochaetaceae	Spirochaeta_2	Spirochaeta_2	Spirochaetaceae__33
unclassified_Root__42	unclassified_Root	unclassified_Root	unclassified_Root	unclassified_Root	unclassified_Root	unclassified_Root	unclassified_Root	unclassified_Root__42
Desulfofervidaceae__22	Bacteria	Desulfobacterota_5	Desulfofervidia	Desulfofervidales	Desulfofervidaceae	Candidatus Desulfofervidus	Candidatus Desulfofervidus	Desulfofervidaceae__22
Dissulfuribacteraceae__59	Bacteria	Desulfobacterota_2	Dissulfuribacteria	Dissulfuribacterales	Dissulfuribacteraceae	unclassified_Dissulfuribacteraceae	unclassified_Dissulfuribacteraceae	Dissulfuribacteraceae__59
unclassified_Bacteroidia__19	Bacteria	Bacteroidota	Bacteroidia	unclassified_Bacteroidia	unclassified_Bacteroidia	unclassified_Bacteroidia	unclassified_Bacteroidia	unclassified_Bacteroidia__19
Weeksellaceae__4	Bacteria	Bacteroidota	Bacteroidia	Flavobacteriales	Weeksellaceae	Empedobacter_1	Empedobacter_1	Weeksellaceae__4
Bacteroidetes BD2-2__24	Bacteria	Bacteroidota	Bacteroidia	Bacteroidales_2	Bacteroidetes BD2-2	Bacteroidetes BD2-2	Bacteroidetes BD2-2	Bacteroidetes BD2-2__24
AB-539-J10__8	Bacteria	Chloroflexi	Dehalococcoidia	GIF9	AB-539-J10	AB-539-J10	AB-539-J10	AB-539-J10__8
Flavobacteriaceae_1__19	Bacteria	Bacteroidota	Bacteroidia	Flavobacteriales	Flavobacteriaceae_1	Flavobacteriaceae_1	Flavobacteriaceae_1	Flavobacteriaceae_1__19
unclassified_Bacteroidia__20	Bacteria	Bacteroidota	Bacteroidia	unclassified_Bacteroidia	unclassified_Bacteroidia	unclassified_Bacteroidia	unclassified_Bacteroidia	unclassified_Bacteroidia__20
unclassified_Bacteria__125	Bacteria	unclassified_Bacteria	unclassified_Bacteria	unclassified_Bacteria	unclassified_Bacteria	unclassified_Bacteria	unclassified_Bacteria	unclassified_Bacteria__125
Caldiarchaeaceae__7	Archaea	Crenarchaeota	Nitrososphaeria	Caldiarchaeales	Caldiarchaeaceae	Candidatus Caldiarchaeum	Candidatus Caldiarchaeum	Caldiarchaeaceae__7
Clade I__3	Bacteria	Proteobacteria	Alphaproteobacteria	SAR11 clade	Clade I	Clade I	Clade I	Clade I__3
Fermentibacteraceae__7	Bacteria	Fermentibacterota	Fermentibacteria	Fermentibacterales	Fermentibacteraceae	Fermentibacteraceae	Fermentibacteraceae	Fermentibacteraceae__7
unclassified_Methanosarciniales__10	Archaea	Halobacterota	Methanosarcinia	Methanosarciniales	unclassified_Methanosarciniales	unclassified_Methanosarciniales	unclassified_Methanosarciniales	unclassified_Methanosarciniales__10
Kangiellaceae__1	Bacteria	Proteobacteria	Gammaproteobacteria	Oceanospirillales_2	Kangiellaceae	Kangiellaceae	Kangiellaceae	Kangiellaceae__1
ANME-1a__47	Archaea	Halobacterota	ANME-1	ANME-1a	ANME-1a	ANME-1a	ANME-1a	ANME-1a__47
Aciduliprofundaceae__35	Archaea	Thermoplasmatota	Thermoplasmata	Acidiprofundales	Aciduliprofundaceae	Aciduliprofundum	Aciduliprofundum	Aciduliprofundaceae__35
Desulfosarcinaceae__36	Bacteria	Desulfobacterota_1	Desulfobacteria_1	Desulfobacterales	Desulfosarcinaceae	unclassified_Desulfosarcinaceae	unclassified_Desulfosarcinaceae	Desulfosarcinaceae__36
Dissulfuribacteraceae__60	Bacteria	Desulfobacterota_2	Dissulfuribacteria	Dissulfuribacterales	Dissulfuribacteraceae	unclassified_Dissulfuribacteraceae	unclassified_Dissulfuribacteraceae	Dissulfuribacteraceae__60
Babeliales__1	Bacteria	Dependentiae	Babeliae	Babeliales	Babeliales	Babeliales	Babeliales	Babeliales__1
Marinimicrobia (SAR406 clade)__6	Bacteria	Marinimicrobia (SAR406 clade)	Marinimicrobia (SAR406 clade)	Marinimicrobia (SAR406 clade)	Marinimicrobia (SAR406 clade)	Marinimicrobia (SAR406 clade)	Marinimicrobia (SAR406 clade)	Marinimicrobia (SAR406 clade)__6
Sulfurovaceae__34	Bacteria	Campilobacterota	Campylobacteria	Campylobacterales	Sulfurovaceae	Sulfurovum	Sulfurovum	Sulfurovaceae__34
Lokiarchaeia__8	Archaea	Asgardarchaeota	Lokiarchaeia	Lokiarchaeia	Lokiarchaeia	Lokiarchaeia	Lokiarchaeia	Lokiarchaeia__8
Marinifilaceae_1__7	Bacteria	Bacteroidota	Bacteroidia	Bacteroidales_1	Marinifilaceae_1	Marinifilaceae_1	Marinifilaceae_1	Marinifilaceae_1__7
unclassified_Root__43	unclassified_Root	unclassified_Root	unclassified_Root	unclassified_Root	unclassified_Root	unclassified_Root	unclassified_Root	unclassified_Root__43
Ignisphaeraceae__8	Archaea	Crenarchaeota	Thermoprotei_1	Desulfurococcales	Ignisphaeraceae	Ignisphaera	Ignisphaera	Ignisphaeraceae__8
unclassified_Bacteria__126	Bacteria	unclassified_Bacteria	unclassified_Bacteria	unclassified_Bacteria	unclassified_Bacteria	unclassified_Bacteria	unclassified_Bacteria	unclassified_Bacteria__126
Spirochaetaceae__34	Bacteria	Spirochaetota	Spirochaetia	Spirochaetales	Spirochaetaceae	Spirochaetaceae	Spirochaetaceae	Spirochaetaceae__34
Woeseiaceae__3	Bacteria	Proteobacteria	Gammaproteobacteria	Steroidobacterales	Woeseiaceae	Woeseia	Woeseia	Woeseiaceae__3
Anaerolineaceae__19	Bacteria	Chloroflexi	Anaerolineae	Anaerolineales	Anaerolineaceae	Anaerolineaceae	Anaerolineaceae	Anaerolineaceae__19
Desulfobacterales__13	Bacteria	Desulfobacterota_1	Desulfobacteria_1	Desulfobacterales	Desulfobacterales	Desulfobacterales	Desulfobacterales	Desulfobacterales__13
LCP-89__10	Bacteria	LCP-89	LCP-89	LCP-89	LCP-89	LCP-89	LCP-89	LCP-89__10
unclassified_Root__44	unclassified_Root	unclassified_Root	unclassified_Root	unclassified_Root	unclassified_Root	unclassified_Root	unclassified_Root	unclassified_Root__44
Bathyarchaeia__46	Archaea	Crenarchaeota	Bathyarchaeia	Bathyarchaeia	Bathyarchaeia	Bathyarchaeia	Bathyarchaeia	Bathyarchaeia__46
Desulfosarcinaceae__37	Bacteria	Desulfobacterota_1	Desulfobacteria_1	Desulfobacterales	Desulfosarcinaceae	SEEP-SRB1	SEEP-SRB1	Desulfosarcinaceae__37
unclassified_Bacteria__127	Bacteria	unclassified_Bacteria	unclassified_Bacteria	unclassified_Bacteria	unclassified_Bacteria	unclassified_Bacteria	unclassified_Bacteria	unclassified_Bacteria__127
AKAU3564 sediment group__11	Bacteria	Planctomycetota	Phycisphaerae	Phycisphaerales	AKAU3564 sediment group	AKAU3564 sediment group	AKAU3564 sediment group	AKAU3564 sediment group__11
CK-2C2-2__2	Bacteria	CK-2C2-2	CK-2C2-2	CK-2C2-2	CK-2C2-2	CK-2C2-2	CK-2C2-2	CK-2C2-2__2
Cyclobacteriaceae_1__11	Bacteria	Bacteroidota	Bacteroidia	Cytophagales_1	Cyclobacteriaceae_1	Cyclobacteriaceae_1	Cyclobacteriaceae_1	Cyclobacteriaceae_1__11
Aminicenantales__12	Bacteria	Acidobacteriota	Aminicenantia	Aminicenantales	Aminicenantales	Aminicenantales	Aminicenantales	Aminicenantales__12
Gammaproteobacteria__1	Bacteria	Proteobacteria	Gammaproteobacteria	Gammaproteobacteria	Gammaproteobacteria	Gammaproteobacteria	Gammaproteobacteria	Gammaproteobacteria__1
unclassified_Crenarchaeota__6	Archaea	Crenarchaeota	unclassified_Crenarchaeota	unclassified_Crenarchaeota	unclassified_Crenarchaeota	unclassified_Crenarchaeota	unclassified_Crenarchaeota	unclassified_Crenarchaeota__6
unclassified_Bacteria__128	Bacteria	unclassified_Bacteria	unclassified_Bacteria	unclassified_Bacteria	unclassified_Bacteria	unclassified_Bacteria	unclassified_Bacteria	unclassified_Bacteria__128
unclassified_Methanosarciniales__11	Archaea	Halobacterota	Methanosarcinia	Methanosarciniales	unclassified_Methanosarciniales	unclassified_Methanosarciniales	unclassified_Methanosarciniales	unclassified_Methanosarciniales__11
unclassified_Bacteria__129	Bacteria	unclassified_Bacteria	unclassified_Bacteria	unclassified_Bacteria	unclassified_Bacteria	unclassified_Bacteria	unclassified_Bacteria	unclassified_Bacteria__129
Bathyarchaeia__47	Archaea	Crenarchaeota	Bathyarchaeia	Bathyarchaeia	Bathyarchaeia	Bathyarchaeia	Bathyarchaeia	Bathyarchaeia__47
Zixibacteria__8	Bacteria	Zixibacteria	Zixibacteria	Zixibacteria	Zixibacteria	Zixibacteria	Zixibacteria	Zixibacteria__8
Bathyarchaeia__48	Archaea	Crenarchaeota	Bathyarchaeia	Bathyarchaeia	Bathyarchaeia	Bathyarchaeia	Bathyarchaeia	Bathyarchaeia__48
Bathyarchaeia__49	Archaea	Crenarchaeota	Bathyarchaeia	Bathyarchaeia	Bathyarchaeia	Bathyarchaeia	Bathyarchaeia	Bathyarchaeia__49
Marinilabiliaceae__8	Bacteria	Bacteroidota	Bacteroidia	Bacteroidales_1	Marinilabiliaceae	Carboxylicivirga	Carboxylicivirga	Marinilabiliaceae__8
Sulfurimonadaceae__75	Bacteria	Campilobacterota	Campylobacteria	Campylobacterales	Sulfurimonadaceae	Sulfurimonas	Sulfurimonas	Sulfurimonadaceae__75
Fermentibacteraceae__8	Bacteria	Fermentibacterota	Fermentibacteria	Fermentibacterales	Fermentibacteraceae	Fermentibacteraceae	Fermentibacteraceae	Fermentibacteraceae__8
Marinimicrobia (SAR406 clade)__7	Bacteria	Marinimicrobia (SAR406 clade)	Marinimicrobia (SAR406 clade)	Marinimicrobia (SAR406 clade)	Marinimicrobia (SAR406 clade)	Marinimicrobia (SAR406 clade)	Marinimicrobia (SAR406 clade)	Marinimicrobia (SAR406 clade)__7
unclassified_Bacteria__130	Bacteria	unclassified_Bacteria	unclassified_Bacteria	unclassified_Bacteria	unclassified_Bacteria	unclassified_Bacteria	unclassified_Bacteria	unclassified_Bacteria__130
Aerophobales__11	Bacteria	Aerophobota	Aerophobia	Aerophobales	Aerophobales	Aerophobales	Aerophobales	Aerophobales__11
Desulfobacterales__14	Bacteria	Desulfobacterota_1	Desulfobacteria_1	Desulfobacterales	Desulfobacterales	Desulfobacterales	Desulfobacterales	Desulfobacterales__14
Spirochaetaceae__35	Bacteria	Spirochaetota	Spirochaetia	Spirochaetales	Spirochaetaceae	Spirochaetaceae	Spirochaetaceae	Spirochaetaceae__35
unclassified_Bacteria__131	Bacteria	unclassified_Bacteria	unclassified_Bacteria	unclassified_Bacteria	unclassified_Bacteria	unclassified_Bacteria	unclassified_Bacteria	unclassified_Bacteria__131
unclassified_Root__45	unclassified_Root	unclassified_Root	unclassified_Root	unclassified_Root	unclassified_Root	unclassified_Root	unclassified_Root	unclassified_Root__45
Dissulfuribacteraceae__61	Bacteria	Desulfobacterota_2	Dissulfuribacteria	Dissulfuribacterales	Dissulfuribacteraceae	unclassified_Dissulfuribacteraceae	unclassified_Dissulfuribacteraceae	Dissulfuribacteraceae__61
Pirellulaceae__9	Bacteria	Planctomycetota	Planctomycetes	Pirellulales	Pirellulaceae	Rubripirellula	Rubripirellula	Pirellulaceae__9
Dissulfuribacteraceae__62	Bacteria	Desulfobacterota_2	Dissulfuribacteria	Dissulfuribacterales	Dissulfuribacteraceae	SEEP-SRB2	SEEP-SRB2	Dissulfuribacteraceae__62
Marine Benthic Group D and DHVEG-1__2	Archaea	Thermoplasmatota	Thermoplasmata	Marine Benthic Group D and DHVEG-1	Marine Benthic Group D and DHVEG-1	Marine Benthic Group D and DHVEG-1	Marine Benthic Group D and DHVEG-1	Marine Benthic Group D and DHVEG-1__2
Latescibacterota__7	Bacteria	Latescibacterota	Latescibacterota	Latescibacterota	Latescibacterota	Latescibacterota	Latescibacterota	Latescibacterota__7
Desulfurellaceae__6	Bacteria	Campilobacterota	Desulfurellia	Desulfurellales	Desulfurellaceae	Desulfurella	Desulfurella	Desulfurellaceae__6
Anaerolineaceae__20	Bacteria	Chloroflexi	Anaerolineae	Anaerolineales	Anaerolineaceae	Anaerolineaceae	Anaerolineaceae	Anaerolineaceae__20
SCGC AAA011-D5__17	Archaea	Nanoarchaeota	Nanoarchaeia	Woesearchaeales	SCGC AAA011-D5	SCGC AAA011-D5	SCGC AAA011-D5	SCGC AAA011-D5__17
Pirellulaceae__10	Bacteria	Planctomycetota	Planctomycetes	Pirellulales	Pirellulaceae	Pirellulaceae	Pirellulaceae	Pirellulaceae__10
Incertae Sedis__12	Bacteria	Desulfobacterota_2	Incertae Sedis	Incertae Sedis	Incertae Sedis	Incertae Sedis	Incertae Sedis	Incertae Sedis__12
Sulfurimonadaceae__76	Bacteria	Campilobacterota	Campylobacteria	Campylobacterales	Sulfurimonadaceae	Sulfurimonas	Sulfurimonas	Sulfurimonadaceae__76
unclassified_Dissulfuribacterales__7	Bacteria	Desulfobacterota_2	Dissulfuribacteria	Dissulfuribacterales	unclassified_Dissulfuribacterales	unclassified_Dissulfuribacterales	unclassified_Dissulfuribacterales	unclassified_Dissulfuribacterales__7
Latescibacteraceae__4	Bacteria	Latescibacterota	Latescibacteria	Latescibacterales	Latescibacteraceae	Latescibacteraceae	Latescibacteraceae	Latescibacteraceae__4
SCGC AAA011-D5__18	Archaea	Nanoarchaeota	Nanoarchaeia	Woesearchaeales	SCGC AAA011-D5	SCGC AAA011-D5	SCGC AAA011-D5	SCGC AAA011-D5__18
Desulfosarcinaceae__38	Bacteria	Desulfobacterota_1	Desulfobacteria_1	Desulfobacterales	Desulfosarcinaceae	Sva0081 sediment group	Sva0081 sediment group	Desulfosarcinaceae__38
Fusibacteraceae__3	Bacteria	Firmicutes	Clostridia_1	Peptostreptococcales-Tissierellales	Fusibacteraceae	Fusibacter	Fusibacter	Fusibacteraceae__3
Thermoprotei_1__1	Archaea	Crenarchaeota	Thermoprotei_1	Thermoprotei_1	Thermoprotei_1	Thermoprotei_1	Thermoprotei_1	Thermoprotei_1__1
Acanthopleuribacteraceae__5	Bacteria	Acidobacteriota	Holophagae	Acanthopleuribacterales	Acanthopleuribacteraceae	Thermotomaculum	Thermotomaculum	Acanthopleuribacteraceae__5
Thermodesulfobacteriaceae__18	Bacteria	Desulfobacterota_5	Thermodesulfobacteria	Thermodesulfobacteriales	Thermodesulfobacteriaceae	Caldimicrobium	Caldimicrobium	Thermodesulfobacteriaceae__18
Flavobacteriales Incertae Sedis_Ichthyobacterium__1	Bacteria	Bacteroidota	Bacteroidia	Flavobacteriales	Flavobacteriales Incertae Sedis_Ichthyobacterium	Flavobacteriales Incertae Sedis_Ichthyobacterium	Flavobacteriales Incertae Sedis_Ichthyobacterium	Flavobacteriales Incertae Sedis_Ichthyobacterium__1
Dissulfuribacteraceae__63	Bacteria	Desulfobacterota_2	Dissulfuribacteria	Dissulfuribacterales	Dissulfuribacteraceae	unclassified_Dissulfuribacteraceae	unclassified_Dissulfuribacteraceae	Dissulfuribacteraceae__63
unclassified_Bacteria__132	Bacteria	unclassified_Bacteria	unclassified_Bacteria	unclassified_Bacteria	unclassified_Bacteria	unclassified_Bacteria	unclassified_Bacteria	unclassified_Bacteria__132
unclassified_MSBL9__1	Bacteria	Planctomycetota	Phycisphaerae	MSBL9	unclassified_MSBL9	unclassified_MSBL9	unclassified_MSBL9	unclassified_MSBL9__1
Bathyarchaeia__50	Archaea	Crenarchaeota	Bathyarchaeia	Bathyarchaeia	Bathyarchaeia	Bathyarchaeia	Bathyarchaeia	Bathyarchaeia__50
unclassified_Bacteria__133	Bacteria	unclassified_Bacteria	unclassified_Bacteria	unclassified_Bacteria	unclassified_Bacteria	unclassified_Bacteria	unclassified_Bacteria	unclassified_Bacteria__133
Thermodesulfobacteriaceae__19	Bacteria	Desulfobacterota_5	Thermodesulfobacteria	Thermodesulfobacteriales	Thermodesulfobacteriaceae	Thermodesulfobacteriaceae	Thermodesulfobacteriaceae	Thermodesulfobacteriaceae__19
Sulfurimonadaceae__77	Bacteria	Campilobacterota	Campylobacteria	Campylobacterales	Sulfurimonadaceae	Sulfurimonas	Sulfurimonas	Sulfurimonadaceae__77
JS1__43	Bacteria	Caldatribacteriota	JS1	JS1	JS1	JS1	JS1	JS1__43
Kiritimatiellaceae__19	Bacteria	Verrucomicrobiota	Kiritimatiellae	Kiritimatiellales	Kiritimatiellaceae	R76-B128	R76-B128	Kiritimatiellaceae__19
ANME-1__69	Archaea	Halobacterota	ANME-1	ANME-1	ANME-1	ANME-1	ANME-1	ANME-1__69
Thioalkalispiraceae__5	Bacteria	Proteobacteria	Gammaproteobacteria	Ectothiorhodospirales	Thioalkalispiraceae	Thiohalophilus	Thiohalophilus	Thioalkalispiraceae__5
Desulfobulbaceae__5	Bacteria	Desulfobacterota_2	Desulfobulbia	Desulfobulbales	Desulfobulbaceae	Desulfobulbaceae	Desulfobulbaceae	Desulfobulbaceae__5
Desulfosarcinaceae__39	Bacteria	Desulfobacterota_1	Desulfobacteria_1	Desulfobacterales	Desulfosarcinaceae	Desulfosarcinaceae	Desulfosarcinaceae	Desulfosarcinaceae__39
unclassified_Bacteria__134	Bacteria	unclassified_Bacteria	unclassified_Bacteria	unclassified_Bacteria	unclassified_Bacteria	unclassified_Bacteria	unclassified_Bacteria	unclassified_Bacteria__134
Woesearchaeales__19	Archaea	Nanoarchaeota	Nanoarchaeia	Woesearchaeales	Woesearchaeales	Woesearchaeales	Woesearchaeales	Woesearchaeales__19
Sulfurimonadaceae__78	Bacteria	Campilobacterota	Campylobacteria	Campylobacterales	Sulfurimonadaceae	Sulfurimonas	Sulfurimonas	Sulfurimonadaceae__78
unclassified_Bacteria__135	Bacteria	unclassified_Bacteria	unclassified_Bacteria	unclassified_Bacteria	unclassified_Bacteria	unclassified_Bacteria	unclassified_Bacteria	unclassified_Bacteria__135
WCHB1-81__2	Bacteria	Actinobacteriota	WCHB1-81	WCHB1-81	WCHB1-81	WCHB1-81	WCHB1-81	WCHB1-81__2
Flavobacteriaceae_1__20	Bacteria	Bacteroidota	Bacteroidia	Flavobacteriales	Flavobacteriaceae_1	Aquibacter	Aquibacter	Flavobacteriaceae_1__20
Latescibacteraceae__5	Bacteria	Latescibacterota	Latescibacteria	Latescibacterales	Latescibacteraceae	Latescibacteraceae	Latescibacteraceae	Latescibacteraceae__5
unclassified_Bacteria__136	Bacteria	unclassified_Bacteria	unclassified_Bacteria	unclassified_Bacteria	unclassified_Bacteria	unclassified_Bacteria	unclassified_Bacteria	unclassified_Bacteria__136
MSBL8__13	Bacteria	Cloacimonadota	Cloacimonadia	Cloacimonadales	MSBL8	MSBL8	MSBL8	MSBL8__13
unclassified_Bacteria__137	Bacteria	unclassified_Bacteria	unclassified_Bacteria	unclassified_Bacteria	unclassified_Bacteria	unclassified_Bacteria	unclassified_Bacteria	unclassified_Bacteria__137
Sulfurovaceae__35	Bacteria	Campilobacterota	Campylobacteria	Campylobacterales	Sulfurovaceae	Sulfurovum	Sulfurovum	Sulfurovaceae__35
Aerophobales__12	Bacteria	Aerophobota	Aerophobia	Aerophobales	Aerophobales	Aerophobales	Aerophobales	Aerophobales__12
Latescibacterota__8	Bacteria	Latescibacterota	Latescibacterota	Latescibacterota	Latescibacterota	Latescibacterota	Latescibacterota	Latescibacterota__8
Bacteroidetes VC2.1 Bac22__39	Bacteria	Bacteroidota	Bacteroidia	Bacteroidetes VC2.1 Bac22	Bacteroidetes VC2.1 Bac22	Bacteroidetes VC2.1 Bac22	Bacteroidetes VC2.1 Bac22	Bacteroidetes VC2.1 Bac22__39
Marinilabiliaceae__9	Bacteria	Bacteroidota	Bacteroidia	Bacteroidales_1	Marinilabiliaceae	Marinilabiliaceae	Marinilabiliaceae	Marinilabiliaceae__9
JdFR-43__1	Archaea	Thermoplasmatota	Thermoplasmata	JdFR-43	JdFR-43	JdFR-43	JdFR-43	JdFR-43__1
Desulfatiglandaceae__14	Bacteria	Desulfobacterota_1	Desulfobacteria_2	Desulfatiglandales	Desulfatiglandaceae	Desulfatiglans	Desulfatiglans	Desulfatiglandaceae__14
Thermococcaceae__9	Archaea	Euryarchaeota	Thermococci	Thermococcales	Thermococcaceae	Thermococcus	Thermococcus	Thermococcaceae__9
unclassified_Dissulfuribacterales__8	Bacteria	Desulfobacterota_2	Dissulfuribacteria	Dissulfuribacterales	unclassified_Dissulfuribacterales	unclassified_Dissulfuribacterales	unclassified_Dissulfuribacterales	unclassified_Dissulfuribacterales__8
Izemoplasmataceae__6	Bacteria	Firmicutes	Bacilli	Izemoplasmatales	Izemoplasmataceae	Izimaplasma	Izimaplasma	Izemoplasmataceae__6
Woesearchaeales__20	Archaea	Nanoarchaeota	Nanoarchaeia	Woesearchaeales	Woesearchaeales	Woesearchaeales	Woesearchaeales	Woesearchaeales__20
unclassified_Desulfobacterota_1__3	Bacteria	Desulfobacterota_1	unclassified_Desulfobacterota_1	unclassified_Desulfobacterota_1	unclassified_Desulfobacterota_1	unclassified_Desulfobacterota_1	unclassified_Desulfobacterota_1	unclassified_Desulfobacterota_1__3
Methylomonadaceae__10	Bacteria	Proteobacteria	Gammaproteobacteria	Methylococcales	Methylomonadaceae	Methyloprofundus	Methyloprofundus	Methylomonadaceae__10
Latescibacteraceae__6	Bacteria	Latescibacterota	Latescibacteria	Latescibacterales	Latescibacteraceae	Candidatus Latescibacter	Candidatus Latescibacter	Latescibacteraceae__6
Nitrososphaeria__2	Archaea	Crenarchaeota	Nitrososphaeria	Nitrososphaeria	Nitrososphaeria	Nitrososphaeria	Nitrososphaeria	Nitrososphaeria__2
Bacteroidetes BD2-2__25	Bacteria	Bacteroidota	Bacteroidia	Bacteroidales_2	Bacteroidetes BD2-2	Bacteroidetes BD2-2	Bacteroidetes BD2-2	Bacteroidetes BD2-2__25
Ignisphaeraceae__9	Archaea	Crenarchaeota	Thermoprotei_1	Desulfurococcales	Ignisphaeraceae	Ignisphaeraceae	Ignisphaeraceae	Ignisphaeraceae__9
unclassified_Bacteria__138	Bacteria	unclassified_Bacteria	unclassified_Bacteria	unclassified_Bacteria	unclassified_Bacteria	unclassified_Bacteria	unclassified_Bacteria	unclassified_Bacteria__138
Dissulfuribacteraceae__64	Bacteria	Desulfobacterota_2	Dissulfuribacteria	Dissulfuribacterales	Dissulfuribacteraceae	Dissulfuribacteraceae	Dissulfuribacteraceae	Dissulfuribacteraceae__64
Dissulfuribacteraceae__65	Bacteria	Desulfobacterota_2	Dissulfuribacteria	Dissulfuribacterales	Dissulfuribacteraceae	unclassified_Dissulfuribacteraceae	unclassified_Dissulfuribacteraceae	Dissulfuribacteraceae__65
SCGC AAA011-D5__19	Archaea	Nanoarchaeota	Nanoarchaeia	Woesearchaeales	SCGC AAA011-D5	SCGC AAA011-D5	SCGC AAA011-D5	SCGC AAA011-D5__19
Thermoanaerobaculaceae__9	Bacteria	Acidobacteriota	Thermoanaerobaculia	Thermoanaerobaculales	Thermoanaerobaculaceae	Subgroup 23	Subgroup 23	Thermoanaerobaculaceae__9
unclassified_Bacteria__139	Bacteria	unclassified_Bacteria	unclassified_Bacteria	unclassified_Bacteria	unclassified_Bacteria	unclassified_Bacteria	unclassified_Bacteria	unclassified_Bacteria__139
Marinilabiliaceae__10	Bacteria	Bacteroidota	Bacteroidia	Bacteroidales_1	Marinilabiliaceae	Marinilabiliaceae	Marinilabiliaceae	Marinilabiliaceae__10
Thiotrichaceae_1__7	Bacteria	Proteobacteria	Gammaproteobacteria	Thiotrichales	Thiotrichaceae_1	Thiotrichaceae_1	Thiotrichaceae_1	Thiotrichaceae_1__7
unclassified_Methanosarciniales__12	Archaea	Halobacterota	Methanosarcinia	Methanosarciniales	unclassified_Methanosarciniales	unclassified_Methanosarciniales	unclassified_Methanosarciniales	unclassified_Methanosarciniales__12
Bacteroidetes VC2.1 Bac22__40	Bacteria	Bacteroidota	Bacteroidia	Bacteroidetes VC2.1 Bac22	Bacteroidetes VC2.1 Bac22	Bacteroidetes VC2.1 Bac22	Bacteroidetes VC2.1 Bac22	Bacteroidetes VC2.1 Bac22__40
Beggiatoaceae__9	Bacteria	Proteobacteria	Gammaproteobacteria	Beggiatoales	Beggiatoaceae	Candidatus Parabeggiatoa	Candidatus Parabeggiatoa	Beggiatoaceae__9
VHS-B4-70__1	Bacteria	Myxococcota	Polyangia	VHS-B4-70	VHS-B4-70	VHS-B4-70	VHS-B4-70	VHS-B4-70__1
Lentimicrobiaceae__18	Bacteria	Bacteroidota	Bacteroidia	Sphingobacteriales	Lentimicrobiaceae	Lentimicrobiaceae	Lentimicrobiaceae	Lentimicrobiaceae__18
WCHB1-41__3	Bacteria	Verrucomicrobiota	Kiritimatiellae	WCHB1-41	WCHB1-41	WCHB1-41	WCHB1-41	WCHB1-41__3
SG8-4__15	Bacteria	Planctomycetota	Phycisphaerae	MSBL9	SG8-4	SG8-4	SG8-4	SG8-4__15
Sulfurospirillaceae__3	Bacteria	Campilobacterota	Campylobacteria	Campylobacterales	Sulfurospirillaceae	Sulfurospirillum	Sulfurospirillum	Sulfurospirillaceae__3
Thermoplasmatota__10	Archaea	Thermoplasmatota	Thermoplasmatota	Thermoplasmatota	Thermoplasmatota	Thermoplasmatota	Thermoplasmatota	Thermoplasmatota__10
Woesearchaeales__21	Archaea	Nanoarchaeota	Nanoarchaeia	Woesearchaeales	Woesearchaeales	Woesearchaeales	Woesearchaeales	Woesearchaeales__21
unclassified_Bacteria__140	Bacteria	unclassified_Bacteria	unclassified_Bacteria	unclassified_Bacteria	unclassified_Bacteria	unclassified_Bacteria	unclassified_Bacteria	unclassified_Bacteria__140
unclassified_Bacteria__141	Bacteria	unclassified_Bacteria	unclassified_Bacteria	unclassified_Bacteria	unclassified_Bacteria	unclassified_Bacteria	unclassified_Bacteria	unclassified_Bacteria__141
Hydrothermae__9	Bacteria	Hydrothermae	Hydrothermae	Hydrothermae	Hydrothermae	Hydrothermae	Hydrothermae	Hydrothermae__9
Bathyarchaeia__51	Archaea	Crenarchaeota	Bathyarchaeia	Bathyarchaeia	Bathyarchaeia	Bathyarchaeia	Bathyarchaeia	Bathyarchaeia__51
Hydrothermae__10	Bacteria	Hydrothermae	Hydrothermae	Hydrothermae	Hydrothermae	Hydrothermae	Hydrothermae	Hydrothermae__10
unclassified_Desulfurococcales__2	Archaea	Crenarchaeota	Thermoprotei_1	Desulfurococcales	unclassified_Desulfurococcales	unclassified_Desulfurococcales	unclassified_Desulfurococcales	unclassified_Desulfurococcales__2
Desulfofervidaceae__23	Bacteria	Desulfobacterota_5	Desulfofervidia	Desulfofervidales	Desulfofervidaceae	Candidatus Desulfofervidus	Candidatus Desulfofervidus	Desulfofervidaceae__23
Bacteriovoracaceae__1	Bacteria	Bdellovibrionota_1	Bdellovibrionia	Bacteriovoracales	Bacteriovoracaceae	unclassified_Bacteriovoracaceae	unclassified_Bacteriovoracaceae	Bacteriovoracaceae__1
unclassified_Bacteroidia__21	Bacteria	Bacteroidota	Bacteroidia	unclassified_Bacteroidia	unclassified_Bacteroidia	unclassified_Bacteroidia	unclassified_Bacteroidia	unclassified_Bacteroidia__21
Prolixibacteraceae__8	Bacteria	Bacteroidota	Bacteroidia	Bacteroidales_2	Prolixibacteraceae	Prolixibacteraceae	Prolixibacteraceae	Prolixibacteraceae__8
Spirochaetaceae__36	Bacteria	Spirochaetota	Spirochaetia	Spirochaetales	Spirochaetaceae	Sediminispirochaeta	Sediminispirochaeta	Spirochaetaceae__36
WCHB1-41__4	Bacteria	Verrucomicrobiota	Kiritimatiellae	WCHB1-41	WCHB1-41	WCHB1-41	WCHB1-41	WCHB1-41__4
unclassified_Desulfobacterota_2__2	Bacteria	Desulfobacterota_2	unclassified_Desulfobacterota_2	unclassified_Desulfobacterota_2	unclassified_Desulfobacterota_2	unclassified_Desulfobacterota_2	unclassified_Desulfobacterota_2	unclassified_Desulfobacterota_2__2
unclassified_Sphingobacteriales__3	Bacteria	Bacteroidota	Bacteroidia	Sphingobacteriales	unclassified_Sphingobacteriales	unclassified_Sphingobacteriales	unclassified_Sphingobacteriales	unclassified_Sphingobacteriales__3
Bacteroidetes BD2-2__26	Bacteria	Bacteroidota	Bacteroidia	Bacteroidales_2	Bacteroidetes BD2-2	Bacteroidetes BD2-2	Bacteroidetes BD2-2	Bacteroidetes BD2-2__26
ANME-1a__48	Archaea	Halobacterota	ANME-1	ANME-1a	ANME-1a	ANME-1a	ANME-1a	ANME-1a__48
Anaerolineaceae__21	Bacteria	Chloroflexi	Anaerolineae	Anaerolineales	Anaerolineaceae	ADurb.Bin120	ADurb.Bin120	Anaerolineaceae__21
Altiarchaeaceae__6	Archaea	Altiarchaeota	Altiarchaeia	Altiarchaeales	Altiarchaeaceae	Candidatus Altiarchaeum	Candidatus Altiarchaeum	Altiarchaeaceae__6
SB-5__11	Bacteria	Bacteroidota	Bacteroidia	Bacteroidales_2	SB-5	SB-5	SB-5	SB-5__11
Woesearchaeales__22	Archaea	Nanoarchaeota	Nanoarchaeia	Woesearchaeales	Woesearchaeales	Woesearchaeales	Woesearchaeales	Woesearchaeales__22
Flavobacteriaceae_1__22	Bacteria	Bacteroidota	Bacteroidia	Flavobacteriales	Flavobacteriaceae_1	Maritimimonas	Maritimimonas	Flavobacteriaceae_1__22
Thermococcaceae__10	Archaea	Euryarchaeota	Thermococci	Thermococcales	Thermococcaceae	Thermococcus	Thermococcus	Thermococcaceae__10
Aerophobales__13	Bacteria	Aerophobota	Aerophobia	Aerophobales	Aerophobales	Aerophobales	Aerophobales	Aerophobales__13
Desulfofervidaceae__24	Bacteria	Desulfobacterota_5	Desulfofervidia	Desulfofervidales	Desulfofervidaceae	Candidatus Desulfofervidus	Candidatus Desulfofervidus	Desulfofervidaceae__24
Dadabacteriales__1	Bacteria	Dadabacteria	Dadabacteriia	Dadabacteriales	Dadabacteriales	Dadabacteriales	Dadabacteriales	Dadabacteriales__1
Methylomonadaceae__11	Bacteria	Proteobacteria	Gammaproteobacteria	Methylococcales	Methylomonadaceae	Methyloprofundus	Methyloprofundus	Methylomonadaceae__11
ANME-1__70	Archaea	Halobacterota	ANME-1	ANME-1	ANME-1	ANME-1	ANME-1	ANME-1__70
unclassified_Desulfurococcales__3	Archaea	Crenarchaeota	Thermoprotei_1	Desulfurococcales	unclassified_Desulfurococcales	unclassified_Desulfurococcales	unclassified_Desulfurococcales	unclassified_Desulfurococcales__3
unclassified_Bacteria__142	Bacteria	unclassified_Bacteria	unclassified_Bacteria	unclassified_Bacteria	unclassified_Bacteria	unclassified_Bacteria	unclassified_Bacteria	unclassified_Bacteria__142
Fermentibacteraceae__9	Bacteria	Fermentibacterota	Fermentibacteria	Fermentibacterales	Fermentibacteraceae	Fermentibacteraceae	Fermentibacteraceae	Fermentibacteraceae__9
WCHB1-41__5	Bacteria	Verrucomicrobiota	Kiritimatiellae	WCHB1-41	WCHB1-41	WCHB1-41	WCHB1-41	WCHB1-41__5
Dissulfuribacteraceae__66	Bacteria	Desulfobacterota_2	Dissulfuribacteria	Dissulfuribacterales	Dissulfuribacteraceae	SEEP-SRB2	SEEP-SRB2	Dissulfuribacteraceae__66
Latescibacteraceae__7	Bacteria	Latescibacterota	Latescibacteria	Latescibacterales	Latescibacteraceae	Latescibacteraceae	Latescibacteraceae	Latescibacteraceae__7
Marine Benthic Group D and DHVEG-1__3	Archaea	Thermoplasmatota	Thermoplasmata	Marine Benthic Group D and DHVEG-1	Marine Benthic Group D and DHVEG-1	Marine Benthic Group D and DHVEG-1	Marine Benthic Group D and DHVEG-1	Marine Benthic Group D and DHVEG-1__3
Latescibacteraceae__8	Bacteria	Latescibacterota	Latescibacteria	Latescibacterales	Latescibacteraceae	Latescibacteraceae	Latescibacteraceae	Latescibacteraceae__8
Lentimicrobiaceae__19	Bacteria	Bacteroidota	Bacteroidia	Sphingobacteriales	Lentimicrobiaceae	Lentimicrobiaceae	Lentimicrobiaceae	Lentimicrobiaceae__19
ANME-1__71	Archaea	Halobacterota	ANME-1	ANME-1	ANME-1	ANME-1	ANME-1	ANME-1__71
unclassified_Bacteria__143	Bacteria	unclassified_Bacteria	unclassified_Bacteria	unclassified_Bacteria	unclassified_Bacteria	unclassified_Bacteria	unclassified_Bacteria	unclassified_Bacteria__143
Bacteroidetes vadinHA17__1	Bacteria	Bacteroidota	Bacteroidia	Bacteroidales_2	Bacteroidetes vadinHA17	Bacteroidetes vadinHA17	Bacteroidetes vadinHA17	Bacteroidetes vadinHA17__1
Thermoplasmatota__11	Archaea	Thermoplasmatota	Thermoplasmatota	Thermoplasmatota	Thermoplasmatota	Thermoplasmatota	Thermoplasmatota	Thermoplasmatota__11
Staphylococcaceae__6	Bacteria	Firmicutes	Bacilli	Staphylococcales	Staphylococcaceae	Staphylococcus_1	Staphylococcus_1	Staphylococcaceae__6
Dissulfuribacteraceae__67	Bacteria	Desulfobacterota_2	Dissulfuribacteria	Dissulfuribacterales	Dissulfuribacteraceae	unclassified_Dissulfuribacteraceae	unclassified_Dissulfuribacteraceae	Dissulfuribacteraceae__67
MSBL8__14	Bacteria	Cloacimonadota	Cloacimonadia	Cloacimonadales	MSBL8	MSBL8	MSBL8	MSBL8__14
Bacteroidetes BD2-2__27	Bacteria	Bacteroidota	Bacteroidia	Bacteroidales_2	Bacteroidetes BD2-2	Bacteroidetes BD2-2	Bacteroidetes BD2-2	Bacteroidetes BD2-2__27
AB-539-J10__9	Bacteria	Chloroflexi	Dehalococcoidia	GIF9	AB-539-J10	AB-539-J10	AB-539-J10	AB-539-J10__9
Bacteroidetes vadinHA17__2	Bacteria	Bacteroidota	Bacteroidia	Bacteroidales_2	Bacteroidetes vadinHA17	Bacteroidetes vadinHA17	Bacteroidetes vadinHA17	Bacteroidetes vadinHA17__2
Incertae Sedis__13	Bacteria	Desulfobacterota_2	Incertae Sedis	Incertae Sedis	Incertae Sedis	Incertae Sedis	Incertae Sedis	Incertae Sedis__13
Sulfurimonadaceae__79	Bacteria	Campilobacterota	Campylobacteria	Campylobacterales	Sulfurimonadaceae	Sulfurimonas	Sulfurimonas	Sulfurimonadaceae__79
AKAU3564 sediment group__12	Bacteria	Planctomycetota	Phycisphaerae	Phycisphaerales	AKAU3564 sediment group	AKAU3564 sediment group	AKAU3564 sediment group	AKAU3564 sediment group__12
ANME-1b__13	Archaea	Halobacterota	ANME-1	ANME-1b	ANME-1b	ANME-1b	ANME-1b	ANME-1b__13
Campylobacteraceae__1	Bacteria	Campilobacterota	Campylobacteria	Campylobacterales	Campylobacteraceae	Campylobacter	Campylobacter	Campylobacteraceae__1
unclassified_Root__46	unclassified_Root	unclassified_Root	unclassified_Root	unclassified_Root	unclassified_Root	unclassified_Root	unclassified_Root	unclassified_Root__46
Bacteroidetes BD2-2__28	Bacteria	Bacteroidota	Bacteroidia	Bacteroidales_2	Bacteroidetes BD2-2	Bacteroidetes BD2-2	Bacteroidetes BD2-2	Bacteroidetes BD2-2__28
Fermentibacteraceae__10	Bacteria	Fermentibacterota	Fermentibacteria	Fermentibacterales	Fermentibacteraceae	Fermentibacteraceae	Fermentibacteraceae	Fermentibacteraceae__10
unclassified_Bacteroidia__22	Bacteria	Bacteroidota	Bacteroidia	unclassified_Bacteroidia	unclassified_Bacteroidia	unclassified_Bacteroidia	unclassified_Bacteroidia	unclassified_Bacteroidia__22
Calditrichaceae__5	Bacteria	Calditrichota	Calditrichia	Calditrichales	Calditrichaceae	Calditrichaceae	Calditrichaceae	Calditrichaceae__5
Dissulfuribacteraceae__68	Bacteria	Desulfobacterota_2	Dissulfuribacteria	Dissulfuribacterales	Dissulfuribacteraceae	unclassified_Dissulfuribacteraceae	unclassified_Dissulfuribacteraceae	Dissulfuribacteraceae__68
Methanofastidiosales__12	Archaea	Euryarchaeota	Thermococci	Methanofastidiosales	Methanofastidiosales	Methanofastidiosales	Methanofastidiosales	Methanofastidiosales__12
Altiarchaeaceae__7	Archaea	Altiarchaeota	Altiarchaeia	Altiarchaeales	Altiarchaeaceae	Candidatus Altiarchaeum	Candidatus Altiarchaeum	Altiarchaeaceae__7
unclassified_Root__47	unclassified_Root	unclassified_Root	unclassified_Root	unclassified_Root	unclassified_Root	unclassified_Root	unclassified_Root	unclassified_Root__47
unclassified_Root__48	unclassified_Root	unclassified_Root	unclassified_Root	unclassified_Root	unclassified_Root	unclassified_Root	unclassified_Root	unclassified_Root__48
unclassified_Bacteria__144	Bacteria	unclassified_Bacteria	unclassified_Bacteria	unclassified_Bacteria	unclassified_Bacteria	unclassified_Bacteria	unclassified_Bacteria	unclassified_Bacteria__144
Dermabacteraceae__3	Bacteria	Actinobacteriota	Actinobacteria	Micrococcales_1	Dermabacteraceae	Dermabacter	Dermabacter	Dermabacteraceae__3
Bacteroidetes VC2.1 Bac22__41	Bacteria	Bacteroidota	Bacteroidia	Bacteroidetes VC2.1 Bac22	Bacteroidetes VC2.1 Bac22	Bacteroidetes VC2.1 Bac22	Bacteroidetes VC2.1 Bac22	Bacteroidetes VC2.1 Bac22__41
Sulfurimonadaceae__80	Bacteria	Campilobacterota	Campylobacteria	Campylobacterales	Sulfurimonadaceae	Sulfurimonas	Sulfurimonas	Sulfurimonadaceae__80
Marinifilaceae_2__1	Bacteria	Bacteroidota	Bacteroidia	Bacteroidales_1	Marinifilaceae_2	Marinifilaceae_2	Marinifilaceae_2	Marinifilaceae_2__1
Spirochaetaceae__37	Bacteria	Spirochaetota	Spirochaetia	Spirochaetales	Spirochaetaceae	Sediminispirochaeta	Sediminispirochaeta	Spirochaetaceae__37
Lentimicrobiaceae__20	Bacteria	Bacteroidota	Bacteroidia	Sphingobacteriales	Lentimicrobiaceae	Lentimicrobiaceae	Lentimicrobiaceae	Lentimicrobiaceae__20
JS1__44	Bacteria	Caldatribacteriota	JS1	JS1	JS1	JS1	JS1	JS1__44
SG8-4__16	Bacteria	Planctomycetota	Phycisphaerae	MSBL9	SG8-4	SG8-4	SG8-4	SG8-4__16
WS1__5	Bacteria	WS1	WS1	WS1	WS1	WS1	WS1	WS1__5
Desulfonauticaceae__23	Bacteria	Desulfobacterota_4	Desulfovibrionia	Desulfovibrionales	Desulfonauticaceae	Desulfothermus	Desulfothermus	Desulfonauticaceae__23
Arcobacteraceae__5	Bacteria	Campilobacterota	Campylobacteria	Campylobacterales	Arcobacteraceae	Arcobacteraceae	Arcobacteraceae	Arcobacteraceae__5
Thermococcaceae__11	Archaea	Euryarchaeota	Thermococci	Thermococcales	Thermococcaceae	unclassified_Thermococcaceae	unclassified_Thermococcaceae	Thermococcaceae__11
ANME-1__72	Archaea	Halobacterota	ANME-1	ANME-1	ANME-1	ANME-1	ANME-1	ANME-1__72
Moraxellaceae__4	Bacteria	Proteobacteria	Gammaproteobacteria	Pseudomonadales	Moraxellaceae	Acinetobacter	Acinetobacter	Moraxellaceae__4
Azospirillaceae__1	Bacteria	Proteobacteria	Alphaproteobacteria	Azospirillales	Azospirillaceae	Skermanella	Skermanella	Azospirillaceae__1
Dissulfuribacteraceae__69	Bacteria	Desulfobacterota_2	Dissulfuribacteria	Dissulfuribacterales	Dissulfuribacteraceae	unclassified_Dissulfuribacteraceae	unclassified_Dissulfuribacteraceae	Dissulfuribacteraceae__69
Desulfosarcinaceae__40	Bacteria	Desulfobacterota_1	Desulfobacteria_1	Desulfobacterales	Desulfosarcinaceae	Sva0081 sediment group	Sva0081 sediment group	Desulfosarcinaceae__40
Flavobacteriaceae_1__23	Bacteria	Bacteroidota	Bacteroidia	Flavobacteriales	Flavobacteriaceae_1	Flavobacteriaceae_1	Flavobacteriaceae_1	Flavobacteriaceae_1__23
unclassified_Bacteroidia__23	Bacteria	Bacteroidota	Bacteroidia	unclassified_Bacteroidia	unclassified_Bacteroidia	unclassified_Bacteroidia	unclassified_Bacteroidia	unclassified_Bacteroidia__23
Sulfurospirillaceae__4	Bacteria	Campilobacterota	Campylobacteria	Campylobacterales	Sulfurospirillaceae	Sulfurospirillum	Sulfurospirillum	Sulfurospirillaceae__4
Gammaproteobacteria__2	Bacteria	Proteobacteria	Gammaproteobacteria	Gammaproteobacteria	Gammaproteobacteria	Gammaproteobacteria	Gammaproteobacteria	Gammaproteobacteria__2
Kiritimatiellaceae__20	Bacteria	Verrucomicrobiota	Kiritimatiellae	Kiritimatiellales	Kiritimatiellaceae	R76-B128	R76-B128	Kiritimatiellaceae__20
Dissulfuribacteraceae__70	Bacteria	Desulfobacterota_2	Dissulfuribacteria	Dissulfuribacterales	Dissulfuribacteraceae	unclassified_Dissulfuribacteraceae	unclassified_Dissulfuribacteraceae	Dissulfuribacteraceae__70
Thermoflexaceae__4	Bacteria	Chloroflexi	Anaerolineae	Thermoflexales	Thermoflexaceae	Thermoflexus	Thermoflexus	Thermoflexaceae__4
Sulfurimonadaceae__81	Bacteria	Campilobacterota	Campylobacteria	Campylobacterales	Sulfurimonadaceae	Sulfurimonas	Sulfurimonas	Sulfurimonadaceae__81
unclassified_Calditrichales__1	Bacteria	Calditrichota	Calditrichia	Calditrichales	unclassified_Calditrichales	unclassified_Calditrichales	unclassified_Calditrichales	unclassified_Calditrichales__1
Candidatus Peribacteria__3	Bacteria	Patescibacteria	Gracilibacteria	Candidatus Peribacteria	Candidatus Peribacteria	Candidatus Peribacteria	Candidatus Peribacteria	Candidatus Peribacteria__3
Rhodothermaceae__1	Bacteria	Bacteroidota	Rhodothermia	Rhodothermales	Rhodothermaceae	Rhodothermaceae	Rhodothermaceae	Rhodothermaceae__1
unclassified_Root__49	unclassified_Root	unclassified_Root	unclassified_Root	unclassified_Root	unclassified_Root	unclassified_Root	unclassified_Root	unclassified_Root__49
Hadarchaeales__5	Archaea	Hadarchaeota	Hadarchaeia	Hadarchaeales	Hadarchaeales	Hadarchaeales	Hadarchaeales	Hadarchaeales__5
Bathyarchaeia__52	Archaea	Crenarchaeota	Bathyarchaeia	Bathyarchaeia	Bathyarchaeia	Bathyarchaeia	Bathyarchaeia	Bathyarchaeia__52
Ignisphaeraceae__10	Archaea	Crenarchaeota	Thermoprotei_1	Desulfurococcales	Ignisphaeraceae	Ignisphaera	Ignisphaera	Ignisphaeraceae__10
MSBL5__2	Bacteria	Chloroflexi	Dehalococcoidia	MSBL5	MSBL5	MSBL5	MSBL5	MSBL5__2
Latescibacterota__9	Bacteria	Latescibacterota	Latescibacterota	Latescibacterota	Latescibacterota	Latescibacterota	Latescibacterota	Latescibacterota__9
Anaerolineaceae__22	Bacteria	Chloroflexi	Anaerolineae	Anaerolineales	Anaerolineaceae	Pelolinea	Pelolinea	Anaerolineaceae__22
Desulfonauticaceae__24	Bacteria	Desulfobacterota_4	Desulfovibrionia	Desulfovibrionales	Desulfonauticaceae	Desulfothermus	Desulfothermus	Desulfonauticaceae__24
JdFR-43__2	Archaea	Thermoplasmatota	Thermoplasmata	JdFR-43	JdFR-43	JdFR-43	JdFR-43	JdFR-43__2
ANME-1a__49	Archaea	Halobacterota	ANME-1	ANME-1a	ANME-1a	ANME-1a	ANME-1a	ANME-1a__49
Omnitrophaceae__11	Bacteria	Verrucomicrobiota	Omnitrophia	Omnitrophales	Omnitrophaceae	Candidatus Omnitrophus	Candidatus Omnitrophus	Omnitrophaceae__11
unclassified_Bacteria__145	Bacteria	unclassified_Bacteria	unclassified_Bacteria	unclassified_Bacteria	unclassified_Bacteria	unclassified_Bacteria	unclassified_Bacteria	unclassified_Bacteria__145
Aciduliprofundaceae__36	Archaea	Thermoplasmatota	Thermoplasmata	Acidiprofundales	Aciduliprofundaceae	Aciduliprofundum	Aciduliprofundum	Aciduliprofundaceae__36
unclassified_Archaea__17	Archaea	unclassified_Archaea	unclassified_Archaea	unclassified_Archaea	unclassified_Archaea	unclassified_Archaea	unclassified_Archaea	unclassified_Archaea__17
Desulfosarcinaceae__41	Bacteria	Desulfobacterota_1	Desulfobacteria_1	Desulfobacterales	Desulfosarcinaceae	Desulfosarcinaceae	Desulfosarcinaceae	Desulfosarcinaceae__41
Pla4 lineage__3	Bacteria	Planctomycetota	Pla4 lineage	Pla4 lineage	Pla4 lineage	Pla4 lineage	Pla4 lineage	Pla4 lineage__3
Sulfurimonadaceae__82	Bacteria	Campilobacterota	Campylobacteria	Campylobacterales	Sulfurimonadaceae	Sulfurimonas	Sulfurimonas	Sulfurimonadaceae__82
unclassified_MSBL9__2	Bacteria	Planctomycetota	Phycisphaerae	MSBL9	unclassified_MSBL9	unclassified_MSBL9	unclassified_MSBL9	unclassified_MSBL9__2
[truncated: 24,163 more rows]
