# Supplementary material for: Thermotogota diversity and distribution patterns revealed in Auka and JaichMaa ‘ja ‘ag hydrothermal vent fields in the Pescadero Basin, Gulf of California
Source: PeerJ. 2024 Aug 19;12:e17724. doi: 10.7717/peerj.17724 (PMC11340630; doi:10.7717/peerj.17724)
Supplement: Supplemental Information 5 — Temperature data were measured in situ. Ammonium and magnesium were determined by ion chromatography. The detailed information about the environmental conditions under which the sediment samples were collected, offering context to the geochemical and microbial analyses. [file peerj-12-17724-s005.csv]

sample.id	Dive	Core	Location	Site	Depth	Latitude	Longitude	Horizon	temp_15cmbsf	temp_30cmbsf	Ammonium	Magnesium
FK181031-11731	S0193	NA	Auka	Matterhorn	3656.39	23 57.23208 N	108 51.78253 W	Mat	NA	10.99	NA	NA
FK181031-11742	S0193	NA	Auka	Matterhorn	3652.8	23 57.23016 N	108 51.7797 W	Mat	NA	NA	NA	NA
FK181031-11743	S0193	NA	Auka	Matterhorn	3650.23	23 57.23394 N	108 51.78091 W	Mat	NA	NA	NA	NA
FK181031-11732	S0193	PC1	Auka	Matterhorn	3657.85	23 57.22692 N	108 51.7723 W	0-3	NA	10.99	NA	NA
FK181031-11735	S0193	PC1	Auka	Matterhorn	3657.85	23 57.22692 N	108 51.7723 W	10-13	NA	10.99	NA	NA
FK181031-11737	S0193	PC2	Auka	Matterhorn	3657.85	23 57.22692 N	108 51.7723 W	0-3	NA	10.99	2.3238	44.2195
FK181031-11738	S0193	PC2	Auka	Matterhorn	3657.85	23 57.22692 N	108 51.7723 W	3-6	NA	10.99	3.8765	45.1196
FK181031-11739	S0193	PC2	Auka	Matterhorn	3657.85	23 57.22692 N	108 51.7723 W	6-9	NA	10.99	4.635	41.8845
FK181031-11740	S0193	PC2	Auka	Matterhorn	3657.85	23 57.22692 N	108 51.7723 W	9-12	NA	10.99	4.5982	38.0263
FK181031-11714	S0193	PC3	Auka	Diane's vent	3656.64	23 57.28961 N	108 51.78176 W	3-6	NA	NA	NA	NA
FK181031-11715	S0193	PC3	Auka	Diane's vent	3656.64	23 57.28961 N	108 51.78176 W	6-9	NA	NA	NA	NA
FK181031-11716	S0193	PC3	Auka	Diane's vent	3656.64	23 57.28961 N	108 51.78176 W	9-12	NA	NA	NA	NA
FK181031-11713	S0193	PC3	Auka	Diane's vent	3656.64	23 57.28961 N	108 51.78176 W	0-3	NA	NA	NA	NA
FK181031-11713mat	S0193	PC3	Auka	Diane's vent	3656.64	23 57.28961 N	108 51.78176 W	Mat	NA	NA	NA	NA
FK181031-11710	S0193	PC5	Auka	Diane's vent	3656.64	23 57.28961 N	108 51.78176 W	9-12	NA	NA	3.5134	41.1848
FK181031-11711	S0193	PC5	Auka	Diane's vent	3656.64	23 57.28961 N	108 51.78176 W	12-5	NA	NA	2.581	30.2564
FK181031-11703	S0193	PC5	Auka	Diane's vent	3656.64	23 57.28961 N	108 51.78176 W	0-1	NA	NA	1.4723	48.2874
FK181031-11704	S0193	PC5	Auka	Diane's vent	3656.64	23 57.28961 N	108 51.78176 W	1-2	NA	NA	2.6566	43.0137
FK181031-11705	S0193	PC5	Auka	Diane's vent	3656.64	23 57.28961 N	108 51.78176 W	2-3	NA	NA	3.0836	42.234
FK181031-11706	S0193	PC5	Auka	Diane's vent	3656.64	23 57.28961 N	108 51.78176 W	3-4	NA	NA	2.6713	35.6576
FK181031-11707	S0193	PC5	Auka	Diane's vent	3656.64	23 57.28961 N	108 51.78176 W	4-5	NA	NA	3.12	42.6345
FK181031-11708	S0193	PC5	Auka	Diane's vent	3656.64	23 57.28961 N	108 51.78176 W	5-6	NA	NA	2.5289	41.8211
FK181031-11709	S0193	PC5	Auka	Diane's vent	3656.64	23 57.28961 N	108 51.78176 W	6-9	NA	NA	3.539	41.381
FK181031-11721	S0193	PC7	Auka	Diane's vent	3656.7	23 57.29105 N	108 51.78176 W	0-1	NA	NA	0.4534	50.203
FK181031-11722	S0193	PC7	Auka	Diane's vent	3656.7	23 57.29105 N	108 51.78176 W	1-2	NA	NA	0.756	57.9441
FK181031-11723	S0193	PC7	Auka	Diane's vent	3656.7	23 57.29105 N	108 51.78176 W	2-3	NA	NA	1.2917	53.677
FK181031-11724	S0193	PC7	Auka	Diane's vent	3656.7	23 57.29105 N	108 51.78176 W	3-4	NA	NA	1.7577	51.5911
FK181031-11725	S0193	PC7	Auka	Diane's vent	3656.7	23 57.29105 N	108 51.78176 W	4-5	NA	NA	2.6146	43.7716
FK181031-11726	S0193	PC7	Auka	Diane's vent	3656.7	23 57.29105 N	108 51.78176 W	5-6	NA	NA	3.7169	37.9884
FK181031-11727	S0193	PC7	Auka	Diane's vent	3656.7	23 57.29105 N	108 51.78176 W	6-9	NA	NA	2.873	41.3041
FK181031-11728	S0193	PC7	Auka	Diane's vent	3656.7	23 57.29105 N	108 51.78176 W	9-12	NA	NA	4.2429	37.1396
FK181031-11729	S0193	PC7	Auka	Diane's vent	3656.7	23 57.29105 N	108 51.78176 W	12-15	NA	NA	4.1996	37.2565
FK181031-11730	S0193	PC7	Auka	Diane's vent	3656.7	23 57.29105 N	108 51.78176 W	15-18	NA	NA	4.2224	37.3546
FK181031-11772	S0194	PC0	Auka	North of Z vent	3685.44	23 57.42174 N	108 51.7309 W	0-1	NA	NA	0.8762	56.4273
FK181031-11773	S0194	PC0	Auka	North of Z vent	3685.44	23 57.42174 N	108 51.7309 W	1-2	NA	NA	3.1127	56.8865
FK181031-11774	S0194	PC0	Auka	North of Z vent	3685.44	23 57.42174 N	108 51.7309 W	2-3	NA	NA	2.1942	47.888
FK181031-11775	S0194	PC0	Auka	North of Z vent	3685.44	23 57.42174 N	108 51.7309 W	3-4	NA	NA	3.8498	46.4467
FK181031-11776	S0194	PC0	Auka	North of Z vent	3685.44	23 57.42174 N	108 51.7309 W	4-5	NA	NA	5.0597	38.3971
FK181031-11777	S0194	PC0	Auka	North of Z vent	3685.44	23 57.42174 N	108 51.7309 W	5-8	NA	NA	6.5252	30.7198
FK181031-11778	S0194	PC0	Auka	North of Z vent	3685.44	23 57.42174 N	108 51.7309 W	8-11	NA	NA	8.5878	22.2461
FK181031-11779	S0194	PC0	Auka	North of Z vent	3685.44	23 57.42174 N	108 51.7309 W	11-14	NA	NA	9.7592	17.1903
FK181031-11772mat	S0194	PC0	Auka	North of Z vent	3685.44	23 57.42174 N	108 51.7309 W	Mat	NA	NA	NA	NA
FK181031-11770	S0194	PC1	Auka	Diane's vent	3659.14	23 57.27891 N	108 51.7946 W	0-3	54.78	112.2	1.4611	50.0851
FK181031-11771	S0194	PC1	Auka	Diane's vent	3659.14	23 57.27891 N	108 51.7946 W	3-6	54.78	112.2	2.3595	46.8343
FK181031-11780	S0194	PC2	Auka	North of Z vent	3685.44	23 57.42174 N	108 51.7309 W	0-3	NA	NA	NA	NA
FK181031-11783	S0194	PC2	Auka	North of Z vent	3685.44	23 57.42174 N	108 51.7309 W	9-12	NA	NA	NA	NA
FK181031-11760	S0194	PC3	Auka	North of Z vent	3677.99	23 57.41007 N	108 51.76061 W	0-3	NA	NA	NA	NA
FK181031-11763	S0194	PC3	Auka	North of Z vent	3677.99	23 57.41007 N	108 51.76061 W	9-12	NA	NA	NA	NA
FK181031-11750	S0194	PC4	Auka	North of Z vent	3677.99	23 57.41007 N	108 51.76061 W	5-8	NA	NA	3.333	47.5503
FK181031-11752	S0194	PC4	Auka	North of Z vent	3677.99	23 57.41007 N	108 51.76061 W	11-14	NA	NA	3.2083	45.5676
FK181031-11745	S0194	PC4	Auka	North of Z vent	3677.99	23 57.41007 N	108 51.76061 W	0-1	NA	NA	1.8261	53.0332
FK181031-11746	S0194	PC4	Auka	North of Z vent	3677.99	23 57.41007 N	108 51.76061 W	1-2	NA	NA	2.3603	50.2191
FK181031-11747	S0194	PC4	Auka	North of Z vent	3677.99	23 57.41007 N	108 51.76061 W	2-3	NA	NA	2.9229	50.8802
FK181031-11748	S0194	PC4	Auka	North of Z vent	3677.99	23 57.41007 N	108 51.76061 W	3-4	NA	NA	3.004	45.9738
FK181031-11749	S0194	PC4	Auka	North of Z vent	3677.99	23 57.41007 N	108 51.76061 W	4-5	NA	NA	3.1282	47.7527
FK181031-11751	S0194	PC4	Auka	North of Z vent	3677.99	23 57.41007 N	108 51.76061 W	8-11	NA	NA	2.9662	44.9723
FK181031-11753	S0194	PC4	Auka	North of Z vent	3677.99	23 57.41007 N	108 51.76061 W	14-17	NA	NA	3.1821	44.6916
FK181031-11745mat	S0194	PC4	Auka	North of Z vent	3677.99	23 57.41007 N	108 51.76061 W	Mat	NA	NA	NA	NA
FK181031-11835	S0196	PC1	Auka	South of Z vent	3687.52	23 57.36971 N	108 51.71488 W	3-6	NA	NA	NA	NA
FK181031-11836	S0196	PC1	Auka	South of Z vent	3687.52	23 57.36971 N	108 51.71488 W	6-9	NA	NA	NA	NA
FK181031-11837	S0196	PC1	Auka	South of Z vent	3687.52	23 57.36971 N	108 51.71488 W	9-12	NA	NA	NA	NA
FK181031-11838	S0196	PC1	Auka	South of Z vent	3687.52	23 57.36971 N	108 51.71488 W	12-15	NA	NA	NA	NA
FK181031-11834	S0196	PC1	Auka	South of Z vent	3687.52	23 57.36971 N	108 51.71488 W	0-3	NA	NA	NA	NA
FK181031-11834mat	S0196	PC1	Auka	South of Z vent	3687.52	23 57.36971 N	108 51.71488 W	Mat	NA	NA	NA	NA
FK181031-11854	S0196	PC3	Auka	South of Z vent	3687.68	23 57.37023 N	108 51.715 W	0-3	NA	NA	NA	NA
FK181031-11857	S0196	PC3	Auka	South of Z vent	3687.68	23 57.37023 N	108 51.715 W	9-12	NA	NA	NA	NA
FK181031-11851	S0196	PC5	Auka	South of Z vent	3687.68	23 57 37005 N	108 51.71369 W	11-14	50	93	10.3447	15.7879
FK181031-11852	S0196	PC5	Auka	South of Z vent	3687.68	23 57 37005 N	108 51.71369 W	14-17	50	93	10.8905	12.0873
FK181031-11849	S0196	PC5	Auka	South of Z vent	3687.68	23 57 37005 N	108 51.71369 W	5-8	50	93	7.6707	34.1424
FK181031-11850	S0196	PC5	Auka	South of Z vent	3687.68	23 57 37005 N	108 51.71369 W	8-11	50	93	10.7032	18.0026
FK181031-11844	S0196	PC5	Auka	South of Z vent	3687.68	23 57 37005 N	108 51.71369 W	0-1	50	93	5.9716	39.1882
FK181031-11845	S0196	PC5	Auka	South of Z vent	3687.68	23 57 37005 N	108 51.71369 W	1-2	50	93	6.2443	38.3399
FK181031-11846	S0196	PC5	Auka	South of Z vent	3687.68	23 57 37005 N	108 51.71369 W	2-3	50	93	7.4995	33.178
FK181031-11847	S0196	PC5	Auka	South of Z vent	3687.68	23 57 37005 N	108 51.71369 W	3-4	50	93	7.9596	32.1619
FK181031-11848	S0196	PC5	Auka	South of Z vent	3687.68	23 57 37005 N	108 51.71369 W	4-5	50	93	6.9597	37.9314
FK181031-11811	S0196	PC6	Auka	South of Z vent	3687.76	23 57.37072 N	108 51.71493 W	0-1	19	22.6	3.6546	42.7971
FK181031-11812	S0196	PC6	Auka	South of Z vent	3687.76	23 57.37072 N	108 51.71493 W	1-2	19	22.6	4.5173	38.7628
FK181031-11813	S0196	PC6	Auka	South of Z vent	3687.76	23 57.37072 N	108 51.71493 W	2-3	19	22.6	6.5867	31.129
FK181031-11814	S0196	PC6	Auka	South of Z vent	3687.76	23 57.37072 N	108 51.71493 W	3-4	19	22.6	12.3082	14.5281
FK181031-11815	S0196	PC6	Auka	South of Z vent	3687.76	23 57.37072 N	108 51.71493 W	4-5	19	22.6	14.3784	8.9332
FK181031-11816	S0196	PC6	Auka	South of Z vent	3687.76	23 57.37072 N	108 51.71493 W	5-8	19	22.6	14.7845	8.3101
FK181031-11817	S0196	PC6	Auka	South of Z vent	3687.76	23 57.37072 N	108 51.71493 W	8-11	19	22.6	15.6545	4.2604
FK181031-11818	S0196	PC6	Auka	South of Z vent	3687.76	23 57.37072 N	108 51.71493 W	11-14	19	22.6	15.0011	6.5312
FK181031-11805	S0196	PC7	Auka	South of Z vent	3687.33	23 57.37 N	108 51.71424 W	3-4	103	128	8.2054	30.9389
FK181031-11806	S0196	PC7	Auka	South of Z vent	3687.33	23 57.37 N	108 51.71424 W	4-5	103	128	8.8889	29.855
FK181031-11807	S0196	PC7	Auka	South of Z vent	3687.33	23 57.37 N	108 51.71424 W	5-8	103	128	10.2224	16.6325
FK181031-11808	S0196	PC7	Auka	South of Z vent	3687.33	23 57.37 N	108 51.71424 W	8-11	103	128	11.1329	10.7334
FK181031-11809	S0196	PC7	Auka	South of Z vent	3687.33	23 57.37 N	108 51.71424 W	11-14	103	128	11.7773	2.2881
FK181031-11810	S0196	PC7	Auka	South of Z vent	3687.33	23 57.37 N	108 51.71424 W	14-17	103	128	12.5022	1.0838
FK181031-11802	S0196	PC7	Auka	South of Z vent	3687.33	23 57.37 N	108 51.71424 W	0-1	103	128	5.6337	40.5307
FK181031-11803	S0196	PC7	Auka	South of Z vent	3687.33	23 57.37 N	108 51.71424 W	1-2	103	128	8.4312	26.1534
FK181031-11804	S0196	PC7	Auka	South of Z vent	3687.33	23 57.37 N	108 51.71424 W	2-3	103	128	8.163	31.6062
FK181031-11800	S0196	PC7	Auka	South of Z vent	3687.33	23 57.37 N	108 51.71424 W	Mat	NA	NA	NA	NA
FK181031-11840	S0196	PC8	Auka	South of Z vent	3687.46	23 57.3706 N	108 51.71501 W	3-6	50	93	NA	NA
FK181031-11841	S0196	PC8	Auka	South of Z vent	3687.46	23 57.3706 N	108 51.71501 W	6-9	50	93	NA	NA
FK181031-11842	S0196	PC8	Auka	South of Z vent	3687.46	23 57.3706 N	108 51.71501 W	9-12	50	93	NA	NA
FK181031-11843	S0196	PC8	Auka	South of Z vent	3687.46	23 57.3706 N	108 51.71501 W	12-15	50	93	NA	NA
FK181031-11839	S0196	PC8	Auka	South of Z vent	3687.46	23 57.3706 N	108 51.71501 W	0-3	50	93	NA	NA
FK181031-11948	S0198	NA	Auka	South of Z vent	3666.17	23 57.39595 N	108 51.70841 W	Mat	NA	NA	NA	NA
FK181031-11933	S0198	PC1	Auka	South of Z vent	3690.21	23 57.37079 N	108 51.70725 W	17-20	21.4	24.9	NA	NA
FK181031-11924	S0198	PC1	Auka	South of Z vent	3690.21	23 57.37079 N	108 51.70725 W	0-1	21.4	24.9	0.1385	56.9682
FK181031-11925	S0198	PC1	Auka	South of Z vent	3690.21	23 57.37079 N	108 51.70725 W	1-2	21.4	24.9	NA	NA
FK181031-11926	S0198	PC1	Auka	South of Z vent	3690.21	23 57.37079 N	108 51.70725 W	2-3	21.4	24.9	0.1352	58.907
FK181031-11927	S0198	PC1	Auka	South of Z vent	3690.21	23 57.37079 N	108 51.70725 W	3-4	21.4	24.9	NA	NA
FK181031-11928	S0198	PC1	Auka	South of Z vent	3690.21	23 57.37079 N	108 51.70725 W	4-5	21.4	24.9	NA	NA
FK181031-11929	S0198	PC1	Auka	South of Z vent	3690.21	23 57.37079 N	108 51.70725 W	5-8	21.4	24.9	1.1413	56.654
FK181031-11930	S0198	PC1	Auka	South of Z vent	3690.21	23 57.37079 N	108 51.70725 W	8-11	21.4	24.9	2.9649	49.9752
FK181031-11931	S0198	PC1	Auka	South of Z vent	3690.21	23 57.37079 N	108 51.70725 W	11-14	21.4	24.9	3.2898	50.4854
FK181031-11932	S0198	PC1	Auka	South of Z vent	3690.21	23 57.37079 N	108 51.70725 W	14-17	21.4	24.9	4.0264	47.7039
FK181031-11922	S0198	PC3	Auka	South of Z vent	3689.98	23 57.37054 N	108 51.70713 W	14-17	NA	NA	10.0888	22.7952
FK181031-11914	S0198	PC3	Auka	South of Z vent	3689.98	23 57.37054 N	108 51.70713 W	0-1	NA	NA	2.0036	50.6721
FK181031-11915	S0198	PC3	Auka	South of Z vent	3689.98	23 57.37054 N	108 51.70713 W	1-2	NA	NA	NA	NA
FK181031-11916	S0198	PC3	Auka	South of Z vent	3689.98	23 57.37054 N	108 51.70713 W	2-3	NA	NA	3.4538	45.9755
FK181031-11917	S0198	PC3	Auka	South of Z vent	3689.98	23 57.37054 N	108 51.70713 W	3-4	NA	NA	NA	NA
FK181031-11918	S0198	PC3	Auka	South of Z vent	3689.98	23 57.37054 N	108 51.70713 W	4-5	NA	NA	NA	NA
FK181031-11919	S0198	PC3	Auka	South of Z vent	3689.98	23 57.37054 N	108 51.70713 W	5-8	NA	NA	6.5773	34.6274
FK181031-11920	S0198	PC3	Auka	South of Z vent	3689.98	23 57.37054 N	108 51.70713 W	8-11	NA	NA	7.0172	39.8369
FK181031-11921	S0198	PC3	Auka	South of Z vent	3689.98	23 57.37054 N	108 51.70713 W	11-14	NA	NA	8.6128	29.5539
FK181031-11923	S0198	PC3	Auka	South of Z vent	3689.98	23 57.37054 N	108 51.70713 W	17-20	NA	NA	10.3232	19.743
FK181031-11934	S0198	PC5	Auka	South of Z vent	3690.05	23 57.37097 N	108 51.70713 W	0-1	21.4	24.9	0.2612	57.4314
FK181031-11935	S0198	PC5	Auka	South of Z vent	3690.05	23 57.37097 N	108 51.70713 W	1-2	21.4	24.9	NA	NA
FK181031-11936	S0198	PC5	Auka	South of Z vent	3690.05	23 57.37097 N	108 51.70713 W	2-3	21.4	24.9	0.5914	57.1264
FK181031-11937	S0198	PC5	Auka	South of Z vent	3690.05	23 57.37097 N	108 51.70713 W	3-4	21.4	24.9	NA	NA
FK181031-11938	S0198	PC5	Auka	South of Z vent	3690.05	23 57.37097 N	108 51.70713 W	4-5	21.4	24.9	NA	NA
FK181031-11939	S0198	PC5	Auka	South of Z vent	3690.05	23 57.37097 N	108 51.70713 W	5-8	21.4	24.9	2.5137	50.7974
FK181031-11940	S0198	PC5	Auka	South of Z vent	3690.05	23 57.37097 N	108 51.70713 W	8-11	21.4	24.9	4.5266	40.7956
FK181031-11941	S0198	PC5	Auka	South of Z vent	3690.05	23 57.37097 N	108 51.70713 W	11-14	21.4	24.9	7.5745	29.1479
FK181031-11942	S0198	PC5	Auka	South of Z vent	3690.05	23 57.37097 N	108 51.70713 W	14-17	21.4	24.9	8.3713	26.8493
FK181031-11943	S0198	PC5	Auka	South of Z vent	3690.05	23 57.37097 N	108 51.70713 W	17-20	21.4	24.9	8.7063	26.9408
FK181031-12013	S0200	PC1	Auka	South of Z vent	3688.8	23 57.36615 N	108 51.71425 W	4-5	30	46.3	12.6383	11.8639
FK181031-12014	S0200	PC1	Auka	South of Z vent	3688.8	23 57.36615 N	108 51.71425 W	5-8	30	46.3	12.807	10.7743
FK181031-12015	S0200	PC1	Auka	South of Z vent	3688.8	23 57.36615 N	108 51.71425 W	8-11	30	46.3	13.1089	8.9304
FK181031-12016	S0200	PC1	Auka	South of Z vent	3688.8	23 57.36615 N	108 51.71425 W	11-14	30	46.3	13.6106	6.9823
FK181031-12017	S0200	PC1	Auka	South of Z vent	3688.8	23 57.36615 N	108 51.71425 W	14-17	30	46.3	14.2131	4.1149
FK181031-12009	S0200	PC1	Auka	South of Z vent	3688.8	23 57.36615 N	108 51.71425 W	0-1	30	46.3	8.9946	27.534
FK181031-12010	S0200	PC1	Auka	South of Z vent	3688.8	23 57.36615 N	108 51.71425 W	1-2	30	46.3	10.6699	22.1092
FK181031-12011	S0200	PC1	Auka	South of Z vent	3688.8	23 57.36615 N	108 51.71425 W	2-3	30	46.3	11.6455	18.6946
FK181031-12012	S0200	PC1	Auka	South of Z vent	3688.8	23 57.36615 N	108 51.71425 W	3-4	30	46.3	11.4881	15.686
FK181031-12043	S0200	PC3	Auka	South of Z vent	3688.19	23 57.36481 N	108 51.71433 W	whole core	NA	NA	NA	NA
FK181031-12033	S0200	PC5	Auka	South of Z vent	3688.54	23 57.36714 N	108 51.71438 W	1-2	NA	NA	7.2438	27.2236
FK181031-12034	S0200	PC5	Auka	South of Z vent	3688.54	23 57.36714 N	108 51.71438 W	2-3	NA	NA	8.0083	23.7795
FK181031-12035	S0200	PC5	Auka	South of Z vent	3688.54	23 57.36714 N	108 51.71438 W	3-4	NA	NA	7.6878	23.3997
FK181031-12036	S0200	PC5	Auka	South of Z vent	3688.54	23 57.36714 N	108 51.71438 W	4-5	NA	NA	9.039	17.1407
FK181031-12037	S0200	PC5	Auka	South of Z vent	3688.54	23 57.36714 N	108 51.71438 W	5-8	NA	NA	10.1362	12.9539
FK181031-12038	S0200	PC5	Auka	South of Z vent	3688.54	23 57.36714 N	108 51.71438 W	8-11	NA	NA	12.0821	5.9492
FK181031-12039	S0200	PC5	Auka	South of Z vent	3688.54	23 57.36714 N	108 51.71438 W	11-14	NA	NA	13.0468	4.4327
FK181031-12040	S0200	PC5	Auka	South of Z vent	3688.54	23 57.36714 N	108 51.71438 W	14-17	NA	NA	13.0842	4.9889
FK181031-12032	S0200	PC5	Auka	South of Z vent	3688.54	23 57.36714 N	108 51.71438 W	0-1	NA	NA	5.8616	33.6443
FK181031-12026	S0200	PC7	Auka	South of Z vent	3688.82	23 57.36632 N	108 51.7136 W	3-6	30	46.3	NA	NA
FK181031-12027	S0200	PC7	Auka	South of Z vent	3688.82	23 57.36632 N	108 51.7136 W	6-9	30	46.3	NA	NA
FK181031-12028	S0200	PC7	Auka	South of Z vent	3688.82	23 57.36632 N	108 51.7136 W	9-12	30	46.3	NA	NA
FK181031-12029	S0200	PC7	Auka	South of Z vent	3688.82	23 57.36632 N	108 51.7136 W	12-15	30	46.3	NA	NA
FK181031-12030	S0200	PC7	Auka	South of Z vent	3688.82	23 57.36632 N	108 51.7136 W	15-18	30	46.3	NA	NA
FK181031-12031	S0200	PC7	Auka	South of Z vent	3688.82	23 57.36632 N	108 51.7136 W	18-21	30	46.3	NA	NA
FK181031-12025	S0200	PC7	Auka	South of Z vent	3688.82	23 57.36632 N	108 51.7136 W	0-3	30	46.3	NA	NA
FK181031-11785	S0195	PC1	Juwak Yuum	Juwak Yuum	3712.09	23 56.95389 N	108 51.20008 W	0-3	NA	NA	0.073	56.6484
FK181031-11786	S0195	PC1	Juwak Yuum	Juwak Yuum	3712.09	23 56.95389 N	108 51.20008 W	3-6	NA	NA	0.0739	56.1911
FK181031-11787	S0195	PC1	Juwak Yuum	Juwak Yuum	3712.09	23 56.95389 N	108 51.20008 W	6-9	NA	NA	0.067	57.0465
FK181031-11788	S0195	PC1	Juwak Yuum	Juwak Yuum	3712.09	23 56.95389 N	108 51.20008 W	9-12	NA	NA	0.062	55.8452
FK181031-11789	S0195	PC1	Juwak Yuum	Juwak Yuum	3712.09	23 56.95389 N	108 51.20008 W	12-15	NA	NA	0.0718	57.1839
FK181031-11790	S0195	PC1	Juwak Yuum	Juwak Yuum	3712.09	23 56.95389 N	108 51.20008 W	mat on surface	NA	NA	NA	NA
FK181031-11791	S0195	PC1	Juwak Yuum	Juwak Yuum	3712.09	23 56.95389 N	108 51.20008 W	15-18	NA	NA	0.0926	51.2366
FK181031-11792	S0195	PC1	Juwak Yuum	Juwak Yuum	3712.09	23 56.95389 N	108 51.20008 W	18-21	NA	NA	0.1188	57.9119
FK181031-11793	S0195	PC1	Juwak Yuum	Juwak Yuum	3712.09	23 56.95389 N	108 51.20008 W	21-24	NA	NA	0.1139	57.171
FK181031-11859	S0197	PC1	JaichMaa 'ja 'ag	Abuelita	3692.74	23 56.54133 N	108 51.34949 W	0-1	NA	20.8	4.2963	42.3496
FK181031-11860	S0197	PC1	JaichMaa 'ja 'ag	Abuelita	3692.74	23 56.54133 N	108 51.34949 W	1-2	NA	20.8	4.4464	42.2045
FK181031-11861	S0197	PC1	JaichMaa 'ja 'ag	Abuelita	3692.74	23 56.54133 N	108 51.34949 W	2-3	NA	20.8	4.6344	41.5421
FK181031-11862	S0197	PC1	JaichMaa 'ja 'ag	Abuelita	3692.74	23 56.54133 N	108 51.34949 W	3-4	NA	20.8	4.8055	40.7443
FK181031-11863	S0197	PC1	JaichMaa 'ja 'ag	Abuelita	3692.74	23 56.54133 N	108 51.34949 W	4-5	NA	20.8	5.7464	38.6876
FK181031-11864	S0197	PC1	JaichMaa 'ja 'ag	Abuelita	3692.74	23 56.54133 N	108 51.34949 W	5-8	NA	20.8	8.291	28.7666
FK181031-11865	S0197	PC1	JaichMaa 'ja 'ag	Abuelita	3692.74	23 56.54133 N	108 51.34949 W	8-11	NA	20.8	10.0475	21.8305
FK181031-11866	S0197	PC1	JaichMaa 'ja 'ag	Abuelita	3692.74	23 56.54133 N	108 51.34949 W	11-14	NA	20.8	10.2942	21.491
FK181031-11867	S0197	PC1	JaichMaa 'ja 'ag	Abuelita	3692.74	23 56.54133 N	108 51.34949 W	14-17	NA	20.8	9.7605	22.1977
FK181031-11889	S0197	PC5	JaichMaa 'ja 'ag	Abuelita	3692.34	23 56.54328 N	108 51.34193 W	0-3	NA	NA	0.075	57.0609
FK181031-11890	S0197	PC5	JaichMaa 'ja 'ag	Abuelita	3692.34	23 56.54328 N	108 51.34193 W	3-6	NA	NA	0.0661	56.3494
FK181031-11891	S0197	PC5	JaichMaa 'ja 'ag	Abuelita	3692.34	23 56.54328 N	108 51.34193 W	6-9	NA	NA	0.1154	56.8057
FK181031-11892	S0197	PC5	JaichMaa 'ja 'ag	Abuelita	3692.34	23 56.54328 N	108 51.34193 W	9-12	NA	NA	0.2633	56.5234
FK181031-11893	S0197	PC5	JaichMaa 'ja 'ag	Abuelita	3692.34	23 56.54328 N	108 51.34193 W	12-15	NA	NA	1.396	55.0728
FK181031-11895	S0197	PC3	JaichMaa 'ja 'ag	Abuelita	3692.34	23 56.54178 N	108 51.35008 W	0-3	NA	NA	NA	NA
FK181031-11896	S0197	PC3	JaichMaa 'ja 'ag	Abuelita	3692.34	23 56.54178 N	108 51.35008 W	3-6	NA	NA	NA	NA
FK181031-11897	S0197	PC3	JaichMaa 'ja 'ag	Abuelita	3692.34	23 56.54178 N	108 51.35008 W	6-9	NA	NA	NA	NA
FK181031-11898	S0197	PC3	JaichMaa 'ja 'ag	Abuelita	3692.34	23 56.54178 N	108 51.35008 W	9-12	NA	NA	NA	NA
FK181031-11899	S0197	PC3	JaichMaa 'ja 'ag	Abuelita	3692.34	23 56.54178 N	108 51.35008 W	12-15	NA	NA	NA	NA
FK181031-11900	S0197	PC3	JaichMaa 'ja 'ag	Abuelita	3692.34	23 56.54178 N	108 51.35008 W	15-18	NA	NA	NA	NA
FK181031-11901	S0197	PC3	JaichMaa 'ja 'ag	Abuelita	3692.34	23 56.54178 N	108 51.35008 W	18-21	NA	NA	NA	NA
FK181031-11902	S0197	PC6	JaichMaa 'ja 'ag	Abuelita	3692.42	23 56.54133 N	108 51.35133 W	0-1	47	83.7	3.8253	43.9454
FK181031-11903	S0197	PC6	JaichMaa 'ja 'ag	Abuelita	3692.42	23 56.54133 N	108 51.35133 W	1-2	47	83.7	4.3967	41.4823
FK181031-11904	S0197	PC6	JaichMaa 'ja 'ag	Abuelita	3692.42	23 56.54133 N	108 51.35133 W	2-3	47	83.7	5.0759	38.5645
FK181031-11905	S0197	PC6	JaichMaa 'ja 'ag	Abuelita	3692.42	23 56.54133 N	108 51.35133 W	3-4	47	83.7	5.3631	36.4296
FK181031-11906	S0197	PC6	JaichMaa 'ja 'ag	Abuelita	3692.42	23 56.54133 N	108 51.35133 W	4-5	47	83.7	5.3232	38.8964
FK181031-11907	S0197	PC6	JaichMaa 'ja 'ag	Abuelita	3692.42	23 56.54133 N	108 51.35133 W	5-8	47	83.7	6.8306	32.5536
FK181031-11908	S0197	PC6	JaichMaa 'ja 'ag	Abuelita	3692.42	23 56.54133 N	108 51.35133 W	8-11	47	83.7	7.4741	28.8253
FK181031-11909	S0197	PC6	JaichMaa 'ja 'ag	Abuelita	3692.42	23 56.54133 N	108 51.35133 W	11-14	47	83.7	8.0345	25.7129
FK181031-11910	S0197	PC6	JaichMaa 'ja 'ag	Abuelita	3692.42	23 56.54133 N	108 51.35133 W	14-17	47	83.7	8.4242	26.4871
FK181031-11956-mat	S0199	PC7	JaichMaa 'ja 'ag	Tay Ujaa and Weey 'kual	3685.71	23 56.46168 N	108 51.34399 W	Mat	38	86	1.6465	56.8501
FK181031-11956	S0199	PC7	JaichMaa 'ja 'ag	Tay Ujaa and Weey 'kual	3685.71	23 56.46168 N	108 51.34399 W	0-1	NA	NA	NA	NA
FK181031-11957	S0199	PC7	JaichMaa 'ja 'ag	Tay Ujaa and Weey 'kual	3685.71	23 56.46168 N	108 51.34399 W	1-2	38	86	2.5108	52.6799
FK181031-11958	S0199	PC7	JaichMaa 'ja 'ag	Tay Ujaa and Weey 'kual	3685.71	23 56.46168 N	108 51.34399 W	2-3	38	86	2.8838	50.6143
FK181031-11959	S0199	PC7	JaichMaa 'ja 'ag	Tay Ujaa and Weey 'kual	3685.71	23 56.46168 N	108 51.34399 W	3-4	38	86	3.2249	49.2005
FK181031-11960	S0199	PC7	JaichMaa 'ja 'ag	Tay Ujaa and Weey 'kual	3685.71	23 56.46168 N	108 51.34399 W	4-5	38	86	3.8732	45.8388
FK181031-11961	S0199	PC7	JaichMaa 'ja 'ag	Tay Ujaa and Weey 'kual	3685.71	23 56.46168 N	108 51.34399 W	5-8	38	86	5.3464	38.5537
FK181031-11962	S0199	PC7	JaichMaa 'ja 'ag	Tay Ujaa and Weey 'kual	3685.71	23 56.46168 N	108 51.34399 W	8-11	38	86	6.06	35.1189
FK181031-11963	S0199	PC7	JaichMaa 'ja 'ag	Tay Ujaa and Weey 'kual	3685.71	23 56.46168 N	108 51.34399 W	11-14	38	86	6.0186	35.9127
FK181031-11964	S0199	PC7	JaichMaa 'ja 'ag	Tay Ujaa and Weey 'kual	3685.71	23 56.46168 N	108 51.34399 W	14-17	38	86	6.116	35.71
FK181031-11966	S0199	PC4	JaichMaa 'ja 'ag	Tay Ujaa and Weey 'kual	3685.71	23 56.46304 N	108 51.34308 W	0-3	NA	NA	NA	NA
FK181031-11967	S0199	PC4	JaichMaa 'ja 'ag	Tay Ujaa and Weey 'kual	3685.71	23 56.46304 N	108 51.34308 W	3-6	NA	NA	NA	NA
FK181031-11968	S0199	PC4	JaichMaa 'ja 'ag	Tay Ujaa and Weey 'kual	3685.71	23 56.46304 N	108 51.34308 W	6-9	NA	NA	NA	NA
FK181031-11969	S0199	PC4	JaichMaa 'ja 'ag	Tay Ujaa and Weey 'kual	3685.71	23 56.46304 N	108 51.34308 W	9-12	NA	NA	NA	NA
FK181031-11981	S0199	PC5	JaichMaa 'ja 'ag	Tay Ujaa and Weey 'kual	3685.86	23 56.46009 N	108 51.34167 W	0-1	63.3	79.3	2.8047	47.3266
FK181031-11982	S0199	PC5	JaichMaa 'ja 'ag	Tay Ujaa and Weey 'kual	3685.86	23 56.46009 N	108 51.34167 W	1-2	63.3	79.3	4.4289	41.3215
FK181031-11983	S0199	PC5	JaichMaa 'ja 'ag	Tay Ujaa and Weey 'kual	3685.86	23 56.46009 N	108 51.34167 W	2-3	63.3	79.3	5.3573	39.0319
FK181031-11984	S0199	PC5	JaichMaa 'ja 'ag	Tay Ujaa and Weey 'kual	3685.86	23 56.46009 N	108 51.34167 W	3-4	63.3	79.3	5.9596	37.3381
FK181031-11985	S0199	PC5	JaichMaa 'ja 'ag	Tay Ujaa and Weey 'kual	3685.86	23 56.46009 N	108 51.34167 W	4-5	63.3	79.3	5.8511	37.4721
FK181031-11986	S0199	PC5	JaichMaa 'ja 'ag	Tay Ujaa and Weey 'kual	3685.86	23 56.46009 N	108 51.34167 W	5-8	63.3	79.3	6.0799	36.247
FK181031-11987	S0199	PC5	JaichMaa 'ja 'ag	Tay Ujaa and Weey 'kual	3685.86	23 56.46009 N	108 51.34167 W	8-11	63.3	79.3	6.0086	36.3943
FK181031-11988	S0199	PC5	JaichMaa 'ja 'ag	Tay Ujaa and Weey 'kual	3685.86	23 56.46009 N	108 51.34167 W	11-14	63.3	79.3	6.0729	35.5012
FK181031-11991	S0199	PC1	JaichMaa 'ja 'ag	Tay Ujaa and Weey 'kual	3686.52	23 56.46498 N	108 51.34608 W	0-1	28.1	53	0.103	58.8598
FK181031-11992	S0199	PC1	JaichMaa 'ja 'ag	Tay Ujaa and Weey 'kual	3686.52	23 56.46498 N	108 51.34608 W	1-2	28.1	53	0.2695	58.6971
FK181031-11993	S0199	PC1	JaichMaa 'ja 'ag	Tay Ujaa and Weey 'kual	3686.52	23 56.46498 N	108 51.34608 W	2-3	28.1	53	0.4433	58.9689
FK181031-11994	S0199	PC1	JaichMaa 'ja 'ag	Tay Ujaa and Weey 'kual	3686.52	23 56.46498 N	108 51.34608 W	3-4	28.1	53	0.9665	63.7231
FK181031-11995	S0199	PC1	JaichMaa 'ja 'ag	Tay Ujaa and Weey 'kual	3686.52	23 56.46498 N	108 51.34608 W	4-5	28.1	53	2.4118	51.3183
FK181031-11996	S0199	PC1	JaichMaa 'ja 'ag	Tay Ujaa and Weey 'kual	3686.52	23 56.46498 N	108 51.34608 W	5-8	28.1	53	3.0318	50.9073
FK181031-11997	S0199	PC1	JaichMaa 'ja 'ag	Tay Ujaa and Weey 'kual	3686.52	23 56.46498 N	108 51.34608 W	8-11	28.1	53	4.5529	44.8807
FK181031-11998	S0199	PC1	JaichMaa 'ja 'ag	Tay Ujaa and Weey 'kual	3686.52	23 56.46498 N	108 51.34608 W	11-14	28.1	53	5.3261	38.2548
FK181031-11999	S0199	PC1	JaichMaa 'ja 'ag	Tay Ujaa and Weey 'kual	3686.52	23 56.46498 N	108 51.34608 W	14-17	28.1	53	5.8813	35.4803
FK181031-12001	S0199	PC2	JaichMaa 'ja 'ag	Tay Ujaa and Weey 'kual	3686.64	23 56.4574 N	108 51.33828 W	0-3	28.1	53	NA	NA
FK181031-12002	S0199	PC2	JaichMaa 'ja 'ag	Tay Ujaa and Weey 'kual	3686.64	23 56.4574 N	108 51.33828 W	3-6	28.1	53	NA	NA
FK181031-12003	S0199	PC2	JaichMaa 'ja 'ag	Tay Ujaa and Weey 'kual	3686.64	23 56.4574 N	108 51.33828 W	6-9	28.1	53	NA	NA
FK181031-12004	S0199	PC2	JaichMaa 'ja 'ag	Tay Ujaa and Weey 'kual	3686.64	23 56.4574 N	108 51.33828 W	9-12	28.1	53	NA	NA
FK181031-12005	S0199	PC2	JaichMaa 'ja 'ag	Tay Ujaa and Weey 'kual	3686.64	23 56.4574 N	108 51.33828 W	12-15	28.1	53	NA	NA
FK181031-12006	S0199	PC2	JaichMaa 'ja 'ag	Tay Ujaa and Weey 'kual	3686.64	23 56.4574 N	108 51.33828 W	15-18	28.1	53	NA	NA
FK181031-12007	S0199	PC2	JaichMaa 'ja 'ag	Tay Ujaa and Weey 'kual	3686.64	23 56.4574 N	108 51.33828 W	18-20	28.1	53	NA	NA
